# Supplementary material for: The plastid and mitochondrial genomes of Eucalyptus grandis
Source: BMC Genomics. 2019 Feb 13;20:132. doi: 10.1186/s12864-019-5444-4 (PMC6373115; doi:10.1186/s12864-019-5444-4)
Supplement: Supplementary file 3 — Excel spreadsheet of the results of SVDetect analysis results showing breakpoints of structural variants in the E. grandis mitochondrial genome (Sheet 1), and breakpoints within 250 bp of mitochondrial genome large repeat regions (Sheet 2). (XLSX 14 kb) [file 12864_2019_5444_MOESM3_ESM.xlsx]

## Sheet: SVDetect
SVDetect identified breakpoints
Chromosome	SV type	Breakpoint 1 start	Breakpoint 1 end	Breakpoint 2 start	Breakpoint 2 end	Supporting read pairs	Confidence	Breakpoint name
TAG0014_chr_M	NORMAL_SENSE	120994	121207	476135	476352	309	1	BP1
TAG0014_chr_M	NORMAL_SENSE	145294	145491	156926	157222	219	1	BP2
TAG0014_chr_M	NORMAL_SENSE	1578	2251	122598	122923	163	1	BP3
TAG0014_chr_M	NORMAL_SENSE	2	1299	217	1594	99	0.99	BP4
TAG0014_chr_M	REVERSE_SENSE	17990	18325	290791	291092	66	1	BP5
TAG0014_chr_M	REVERSE_SENSE	15118	15355	344279	344528	65	1	BP6
TAG0014_chr_M	NORMAL_SENSE	343193	343419	381016	381246	27	1	BP7
TAG0014_chr_M	NORMAL_SENSE	323187	323504	417913	418261	24	1	BP8
TAG0014_chr_M	NORMAL_SENSE	80339	80619	396275	396540	24	1	BP9
TAG0014_chr_M	REVERSE_SENSE	417980	418177	432887	433055	23	1	BP10
TAG0014_chr_M	REVERSE_SENSE	80556	80751	417802	418006	22	1	BP11
TAG0014_chr_M	NORMAL_SENSE	306629	306808	469245	469399	18	1	BP12
TAG0014_chr_M	NORMAL_SENSE	207631	207942	399323	399641	15	1	BP13
TAG0014_chr_M	REVERSE_SENSE	291339	291753	300315	300705	15	1	BP14
TAG0014_chr_M	REVERSE_SENSE	298884	299223	300823	301169	15	1	BP15
TAG0014_chr_M	NORMAL_SENSE	15125	15281	432899	433057	14	1	BP16
TAG0014_chr_M	NORMAL_SENSE	200472	200756	472619	472887	14	1	BP17
TAG0014_chr_M	NORMAL_SENSE	213129	213505	397895	398286	14	1	BP18
TAG0014_chr_M	NORMAL_SENSE	15851	16058	279048	279253	12	1	BP19
TAG0014_chr_M	REVERSE_SENSE	18099	18307	230012	230234	12	1	BP20
TAG0014_chr_M	NORMAL_SENSE	166838	167080	280096	280352	10	1	BP21
TAG0014_chr_M	NORMAL_SENSE	360522	360717	367980	368173	10	1	BP22
TAG0014_chr_M	NORMAL_SENSE	200185	200353	360457	360629	9	1	BP23
TAG0014_chr_M	NORMAL_SENSE	311474	311753	323195	323504	9	1	BP24
TAG0014_chr_M	REVERSE_SENSE	192485	192666	259174	259386	8	1	BP25
TAG0014_chr_M	NORMAL_SENSE	278828	279009	368012	368178	7	1	BP26
TAG0014_chr_M	NORMAL_SENSE	415072	415302	415926	416166	7	1	BP27
TAG0014_chr_M	NORMAL_SENSE	45502	45686	311863	312074	7	1	BP28
TAG0014_chr_M	REVERSE_SENSE	85822	86186	399674	400047	7	1	BP29
TAG0014_chr_M	NORMAL_SENSE	237743	237927	335103	335305	6	1	BP30
TAG0014_chr_M	NORMAL_SENSE	283693	283915	290193	290425	6	1	BP31
TAG0014_chr_M	NORMAL_SENSE	46928	47045	457907	458029	6	1	BP32
TAG0014_chr_M	REVERSE_SENSE	119115	119255	328562	328695	6	1	BP33
TAG0014_chr_M	REVERSE_SENSE	173989	174178	461941	462099	6	1	BP34
TAG0014_chr_M	NORMAL_SENSE	120624	120792	208151	208312	5	1	BP35
TAG0014_chr_M	NORMAL_SENSE	27359	27519	45034	45193	5	1	BP36
TAG0014_chr_M	NORMAL_SENSE	387166	388886	387163	388886	5	1	BP37
TAG0014_chr_M	NORMAL_SENSE	389038	389152	436345	436469	5	1	BP38
TAG0014_chr_M	REVERSE_SENSE	98548	98694	102416	102536	5	1	BP39
TAG0014_chr_M	NORMAL_SENSE	305532	306559	305531	306554	4	1	BP40
TAG0014_chr_M	REVERSE_SENSE	114022	114193	206972	207106	4	1	BP41
TAG0014_chr_M	REVERSE_SENSE	119248	119358	345372	345481	4	1	BP42
TAG0014_chr_M	REVERSE_SENSE	203653	203810	213428	213566	4	1	BP43
TAG0014_chr_M	REVERSE_SENSE	214922	215070	251722	251863	4	1	BP44
TAG0014_chr_M	REVERSE_SENSE	336215	336338	477320	477437	4	1	BP45
TAG0014_chr_M	NORMAL_SENSE	149612	149799	151618	151779	3	1	BP46
TAG0014_chr_M	NORMAL_SENSE	152667	152829	292801	292959	3	1	BP47
TAG0014_chr_M	NORMAL_SENSE	192209	192339	425681	425799	3	1	BP48
TAG0014_chr_M	NORMAL_SENSE	227712	227816	279001	279123	3	1	BP49
TAG0014_chr_M	NORMAL_SENSE	231326	232710	231324	232710	3	1	BP50
TAG0014_chr_M	NORMAL_SENSE	388646	389127	388643	389122	3	1	BP51
TAG0014_chr_M	NORMAL_SENSE	405384	406982	405382	406977	3	1	BP52
TAG0014_chr_M	NORMAL_SENSE	53618	53719	278949	279054	3	1	BP53
TAG0014_chr_M	NORMAL_SENSE	78757	79573	78754	79570	3	1	BP54
TAG0014_chr_M	REVERSE_SENSE	103230	103349	462210	462344	3	1	BP55
TAG0014_chr_M	REVERSE_SENSE	171446	171576	278847	278948	3	1	BP56
TAG0014_chr_M	REVERSE_SENSE	18972	19310	283691	284035	3	1	BP57
TAG0014_chr_M	REVERSE_SENSE	191755	191911	395377	395500	3	1	BP58
TAG0014_chr_M	REVERSE_SENSE	253663	253793	332397	332520	3	1	BP59
TAG0014_chr_M	REVERSE_SENSE	278913	279039	282931	283039	3	1	BP60
TAG0014_chr_M	REVERSE_SENSE	30664	31165	199349	199867	3	1	BP61

## Sheet: Breakpoints_Repeats
SVDetect breakpoints within 250 bp of mitochondrial genome large repeats
Chromosome	Repeat start	Repeat end	Repeat distance	Repeat identity	Repeat type	Breakpoint start	Breakpoint end	Breakpoint name	Distance from repeat
TAG0014_chr_M	144175	145381	1206	99	repeat_unit_direct	145294	145491	BP2	Overlapping
TAG0014_chr_M	155513	156719	1206	99	repeat_unit_direct	156926	157222	BP2	208
TAG0014_chr_M	122685	122784	99	98	repeat_unit_direct	122598	122923	BP3	Overlapping
TAG0014_chr_M	289520	290871	1351	99	repeat_unit_inverted	290193	290425	BP31	Overlapping
TAG0014_chr_M	290086	290233	147	95	repeat_unit_inverted	290193	290425	BP31	Overlapping
TAG0014_chr_M	290106	290241	135	97	repeat_unit_inverted	290193	290425	BP31	Overlapping
TAG0014_chr_M	290513	290623	110	96	repeat_unit_inverted	290193	290425	BP31	89
TAG0014_chr_M	477589	477689	100	100	repeat_unit_direct_tandem	477320	477437	BP45	153
TAG0014_chr_M	152609	155528	2919	99	repeat_unit_direct	152667	152829	BP47	Overlapping
TAG0014_chr_M	289520	290871	1351	99	repeat_unit_inverted	290791	291092	BP5	Overlapping
TAG0014_chr_M	290658	290873	215	99	repeat_unit_direct	290791	291092	BP5	Overlapping
TAG0014_chr_M	18587	18863	276	98	repeat_unit_inverted	18972	19310	BP57	110
TAG0014_chr_M	18638	19989	1351	99	repeat_unit_inverted	18972	19310	BP57	Overlapping
TAG0014_chr_M	18886	18996	110	96	repeat_unit_direct	18972	19310	BP57	Overlapping
TAG0014_chr_M	19276	19423	147	95	repeat_unit_direct	18972	19310	BP57	Overlapping
TAG0014_chr_M	30727	31051	324	98	repeat_unit_inverted	30664	31165	BP61	Overlapping
TAG0014_chr_M	30735	31060	325	98	repeat_unit_inverted	30664	31165	BP61	Overlapping
TAG0014_chr_M	199478	199803	325	98	repeat_unit_inverted	199349	199867	BP61	Overlapping
TAG0014_chr_M	199487	199811	324	98	repeat_unit_inverted	199349	199867	BP61	Overlapping
