# Supplementary material for: The plastid and mitochondrial genomes of Eucalyptus grandis
Source: BMC Genomics. 2019 Feb 13;20:132. doi: 10.1186/s12864-019-5444-4 (PMC6373115; doi:10.1186/s12864-019-5444-4)
Supplement: Supplementary file 7 — Excel spreadsheet of the results of predicted editing sites in the E. grandis mitochondrial (Sheet 1) and plastid (Sheet 2) genomes using PREPACT, PREP-suite, and REDItools, labelled by position of the edit in the coding sequence. (XLSX 38 kb) [file 12864_2019_5444_MOESM7_ESM.xlsx]

## Sheet: E. grandis mito - edits
Gene name	Gene position	Amino acid change	PREP-mt	PREPACT	REDItools	Depth	Editing frequency
atp4	59	S_F	Not predicted	Predicted	Confirmed	44	0.77
atp4	215	S_L	Predicted	Predicted	Confirmed	61	0.98
atp4	227	P_L	Not predicted	Predicted	Confirmed	57	0.98
atp4	248	P_L	Predicted	Predicted	Confirmed	71	0.97
atp4	251	P_L	Not predicted	Predicted	Confirmed	84	1
atp4	395	S_L	Predicted	Predicted	Confirmed	142	1
atp4	407	P_L	Not predicted	Predicted	Confirmed	121	1
atp4	416	T_I	Predicted	Predicted	Confirmed	146	0.99
atp4	431	T_I	Predicted	Predicted	Unknown	NA	NA
atp4	455	T_I	Not predicted	Predicted	Unknown	NA	NA
atp4	470	S_L	Not predicted	Predicted	Unknown	NA	NA
atp4	523	L_F	Not predicted	Predicted	Unknown	NA	NA
atp6	16	P_S	Not predicted	Not predicted	Confirmed	55	0.73
atp6	76	P_S	Not predicted	Predicted	Unknown	NA	NA
atp6	475	P_S	Predicted	Predicted	Confirmed	51	0.94
atp6	554	S_L	Predicted	Predicted	Confirmed	69	1
atp6	692	S_L	Predicted	Predicted	Confirmed	47	0.68
atp6	700	R_C	Predicted	Predicted	Confirmed	43	0.65
atp6	707	P_L	Predicted	Predicted	Confirmed	43	0.65
atp6	898	P_S	Predicted	Predicted	Confirmed	45	0.98
atp6	901	H_Y	Predicted	Predicted	Confirmed	53	0.91
atp6	923	S_L	Predicted	Predicted	Confirmed	72	0.89
atp6	965	S_L	Predicted	Predicted	Confirmed	45	0.98
atp6	986	S_F	Predicted	Predicted	Confirmed	34	1
atp6	1073	P_L	Predicted	Predicted	Confirmed	35	0.97
atp6	1094	S_L	Predicted	Predicted	Confirmed	23	1
atp6	1102	H_Y	Predicted	Predicted	Confirmed	21	1
atp6	1109	S_F	Predicted	Predicted	Confirmed	18	1
atp6	1118	S_L	Predicted	Predicted	Confirmed	23	1
atp6	1156	Q_*	Predicted	Predicted	Confirmed	33	0.79
atp8	221	P_L	Predicted	Predicted	Confirmed	22	0.82
atp9	50	S_L	Predicted	Predicted	Confirmed	504	0.94
atp9	134	S_L	Predicted	Predicted	Confirmed	33	0.12
atp9	191	P_L	Predicted	Predicted	Confirmed	22	0.82
ccmB	16	L_F	Not predicted	Predicted	Confirmed	18	0.17
ccmB	28	H_Y	Predicted	Predicted	Confirmed	14	0.36
ccmB	43	P_S	Not predicted	Predicted	Confirmed	13	0.46
ccmB	71	P_L	Predicted	Predicted	Unknown	NA	NA
ccmB	80	S_L	Predicted	Predicted	Unknown	NA	NA
ccmB	128	S_L	Predicted	Predicted	Confirmed	15	0.2
ccmB	137	S_F	Predicted	Predicted	Confirmed	26	0.19
ccmB	148	P_S	Not predicted	Not predicted	Confirmed	23	0.22
ccmB	149	P_L	Predicted	Predicted	Confirmed	24	0.21
ccmB	160	P_S	Not predicted	Predicted	Confirmed	16	0.25
ccmB	164	P_L	Predicted	Predicted	Confirmed	15	0.33
ccmB	172	P_S	Predicted	Predicted	Confirmed	21	0.15
ccmB	179	P_L	Predicted	Predicted	Confirmed	17	0.18
ccmB	181	P_S	Predicted	Predicted	Confirmed	17	0.18
ccmB	188	P_L	Not predicted	Predicted	Unknown	NA	NA
ccmB	193	P_S	Predicted	Predicted	Unknown	NA	NA
ccmB	194	S_F	Predicted	Predicted	Unknown	NA	NA
ccmB	286	R_W	Predicted	Predicted	Confirmed	23	0.17
ccmB	304	R_C	Predicted	Predicted	Confirmed	20	0.15
ccmB	313	R_C	Predicted	Predicted	Confirmed	23	0.13
ccmB	367	R_W	Predicted	Predicted	Confirmed	19	0.16
ccmB	392	P_L	Predicted	Predicted	Confirmed	14	0.36
ccmB	424	R_C	Predicted	Predicted	Confirmed	21	0.24
ccmB	428	S_L	Predicted	Predicted	Confirmed	23	0.3
ccmB	467	S_L	Predicted	Predicted	Confirmed	16	0.44
ccmB	475	P_S	Not predicted	Not predicted	Confirmed	16	0.44
ccmB	476	P_L	Predicted	Predicted	Confirmed	17	0.41
ccmB	485	S_L	Predicted	Predicted	Confirmed	16	0.44
ccmB	494	S_L	Predicted	Predicted	Confirmed	16	0.31
ccmB	503	P_L	Predicted	Predicted	Unknown	NA	NA
ccmB	512	S_F	Predicted	Predicted	Unknown	NA	NA
ccmB	514	R_C	Predicted	Predicted	Confirmed	11	0.36
ccmB	551	S_L	Predicted	Predicted	Unknown	NA	NA
ccmB	554	S_L	Predicted	Predicted	Unknown	NA	NA
ccmB	566	S_F	Predicted	Predicted	Unknown	NA	NA
ccmB	569	S_F	Predicted	Predicted	Unknown	NA	NA
ccmB	572	P_L	Predicted	Predicted	Unknown	NA	NA
ccmB	596	S_L	Predicted	Not predicted	Unknown	NA	NA
ccmB	611	S_L	Predicted	Predicted	Confirmed	10	0.4
ccmC	5	S_F	Not predicted	Predicted	Unknown	NA	NA
ccmC	76	R_W	Predicted	Predicted	Confirmed	25	0.2
ccmC	103	H_Y	Predicted	Predicted	Confirmed	11	0.45
ccmC	115	R_W	Predicted	Predicted	Unknown	NA	NA
ccmC	133	L_F	Not predicted	Predicted	Unknown	NA	NA
ccmC	161	P_L	Predicted	Predicted	Confirmed	18	0.39
ccmC	179	A_V	Predicted	Predicted	Confirmed	18	0.39
ccmC	184	R_W	Predicted	Predicted	Confirmed	16	0.44
ccmC	209	A_V	Not predicted	Predicted	Unknown	NA	NA
ccmC	331	R_W	Predicted	Predicted	Unknown	NA	NA
ccmC	395	S_L	Predicted	Predicted	Unknown	NA	NA
ccmC	400	L_F	Predicted	Predicted	Unknown	NA	NA
ccmC	436	P_S	Predicted	Predicted	Unknown	NA	NA
ccmC	446	P_L	Predicted	Predicted	Unknown	NA	NA
ccmC	458	S_L	Predicted	Predicted	Unknown	NA	NA
ccmC	463	R_C	Predicted	Predicted	Unknown	NA	NA
ccmC	467	A_V	Predicted	Predicted	Unknown	NA	NA
ccmC	473	P_L	Predicted	Predicted	Unknown	NA	NA
ccmC	497	S_F	Predicted	Predicted	Confirmed	14	0.71
ccmC	500	S_L	Not predicted	Not predicted	Confirmed	14	0.29
ccmC	521	S_L	Predicted	Predicted	Unknown	NA	NA
ccmC	548	S_F	Predicted	Not predicted	Unknown	NA	NA
ccmC	568	P_S	Predicted	Predicted	Unknown	NA	NA
ccmC	575	P_L	Predicted	Predicted	Unknown	NA	NA
ccmC	605	S_F	Predicted	Predicted	Confirmed	11	0.64
ccmC	608	P_L	Predicted	Predicted	Unknown	NA	NA
ccmC	614	S_L	Predicted	Predicted	Confirmed	10	0.3
ccmC	650	P_L	Predicted	Predicted	Unknown	NA	NA
ccmC	665	P_L	Predicted	Predicted	Unknown	NA	NA
ccmFc	38	S_F	Predicted	Predicted	Confirmed	21	0.76
ccmFc	50	P_L	Predicted	Predicted	Confirmed	27	0.56
ccmFc	52	R_C	Predicted	Predicted	Confirmed	26	0.54
ccmFc	103	P_S	Predicted	Predicted	Confirmed	34	0.68
ccmFc	116	P_L	Not predicted	Predicted	Unknown	NA	NA
ccmFc	119	S_F	Predicted	Predicted	Confirmed	17	0.41
ccmFc	122	S_F	Predicted	Predicted	Confirmed	15	0.67
ccmFc	131	T_F	Not predicted	Not predicted	Confirmed	20	0.15
ccmFc	146	P_L	Predicted	Predicted	Confirmed	34	0.74
ccmFc	151	P_S	Predicted	Predicted	Confirmed	30	0.6
ccmFc	155	S_L	Predicted	Predicted	Confirmed	30	0.47
ccmFc	160	P_S	Not predicted	Not predicted	Confirmed	30	0.53
ccmFc	305	S_L	Predicted	Predicted	Confirmed	23	0.61
ccmFc	310	R_C	Not predicted	Predicted	Confirmed	24	0.83
ccmFc	334	L_F	Not predicted	Predicted	Unknown	NA	NA
ccmFc	337	L_F	Not predicted	Not predicted	Confirmed	29	0.66
ccmFc	391	R_C	Predicted	Predicted	Confirmed	16	0.94
ccmFc	406	R_C	Predicted	Predicted	Confirmed	27	0.81
ccmFc	412	L_F	Not predicted	Predicted	Confirmed	30	0.53
ccmFc	419	S_F	Not predicted	Predicted	Unknown	NA	NA
ccmFc	704	A_V	Predicted	Not predicted	Unknown	NA	NA
ccmFc	878	S_F	Predicted	Predicted	Confirmed	18	0.94
ccmFc	961	R_C	Not predicted	Not predicted	Confirmed	35	0.2
ccmFc	1139	P_L	Predicted	Predicted	Confirmed	21	0.86
ccmFc	1160	S_L	Predicted	Predicted	Confirmed	22	0.82
ccmFc	1259	S_L	Predicted	Predicted	Confirmed	84	0.19
ccmFc	1268	S_F	Not predicted	Not predicted	Confirmed	70	0.3
ccmFc	1315	R_*	Predicted	Predicted	Confirmed	62	0.35
ccmFn	38	P_L	Predicted	Not predicted	Confirmed	14	1
ccmFn	83	A_V	Not predicted	Predicted	Unknown	NA	NA
ccmFn	98	P_L	Predicted	Predicted	Confirmed	17	0.88
ccmFn	137	S_L	Predicted	Predicted	Confirmed	15	0.93
ccmFn	142	R_C	Predicted	Predicted	Confirmed	16	0.88
ccmFn	151	P_S	Predicted	Predicted	Confirmed	15	0.87
ccmFn	248	S_L	Predicted	Predicted	Confirmed	17	0.94
ccmFn	256	R_W	Predicted	Predicted	Confirmed	19	0.89
ccmFn	263	P_L	Predicted	Predicted	Confirmed	19	0.95
ccmFn	283	L_F	Predicted	Predicted	Confirmed	10	1
ccmFn	478	R_C	Predicted	Not predicted	Unknown	NA	NA
ccmFn	707	P_L	Not predicted	Predicted	Confirmed	15	0.93
ccmFn	716	S_L	Predicted	Predicted	Confirmed	13	1
ccmFn	754	R_C	Predicted	Predicted	Confirmed	12	0.92
ccmFn	776	S_L	Predicted	Predicted	Confirmed	29	0.97
ccmFn	788	P_L	Predicted	Predicted	Confirmed	27	0.96
ccmFn	803	S_L	Predicted	Predicted	Confirmed	26	1
ccmFn	929	A_V	Not predicted	Predicted	Unknown	NA	NA
ccmFn	949	L_F	Not predicted	Predicted	Unknown	NA	NA
ccmFn	952	R_C	Predicted	Predicted	Confirmed	11	1
ccmFn	959	A_V	Not predicted	Predicted	Unknown	NA	NA
ccmFn	1070	P_L	Not predicted	Predicted	Unknown	NA	NA
ccmFn	1193	S_L	Not predicted	Not predicted	Confirmed	21	0.52
ccmFn	1276	R_W	Predicted	Predicted	Confirmed	21	1
ccmFn	1304	P_L	Predicted	Predicted	Confirmed	23	1
ccmFn	1321	H_Y	Predicted	Predicted	Confirmed	20	1
ccmFn	1336	R_W	Predicted	Predicted	Confirmed	15	1
ccmFn	1354	R_W	Predicted	Predicted	Confirmed	17	0.94
ccmFn	1387	R_W	Predicted	Predicted	Confirmed	27	1
ccmFn	1405	R_C	Predicted	Predicted	Confirmed	28	0.89
ccmFn	1448	S_L	Predicted	Predicted	Confirmed	18	1
cob	286	L_F	Predicted	Predicted	Confirmed	63	0.98
cob	298	H_Y	Predicted	Predicted	Confirmed	65	0.98
cob	325	H_Y	Predicted	Predicted	Confirmed	65	1
cob	358	R_W	Predicted	Predicted	Confirmed	62	0.97
cob	407	T_I	Predicted	Predicted	Confirmed	85	1
cob	568	H_Y	Predicted	Predicted	Confirmed	80	1
cob	715	R_W	Predicted	Predicted	Confirmed	95	0.99
cob	725	S_F	Predicted	Predicted	Confirmed	71	1
cob	908	P_L	Predicted	Predicted	Confirmed	94	0.9
cob	982	H_Y	Predicted	Predicted	Confirmed	107	0.96
cob	1084	P_S	Predicted	Predicted	Confirmed	152	0.98
cox1	11	P_L	Not predicted	Predicted	Confirmed	60	0.85
cox1	242	S_F	Predicted	Predicted	Confirmed	46	0.96
cox1	254	S_F	Predicted	Predicted	Confirmed	57	0.93
cox1	352	P_S	Predicted	Predicted	Confirmed	57	0.93
cox1	443	S_L	Predicted	Predicted	Confirmed	42	0.98
cox1	452	S_F	Predicted	Predicted	Confirmed	43	1
cox1	515	S_F	Predicted	Predicted	Confirmed	52	1
cox1	551	S_L	Predicted	Predicted	Confirmed	58	1
cox1	575	P_L	Predicted	Predicted	Confirmed	52	0.98
cox1	590	P_L	Predicted	Predicted	Confirmed	48	0.98
cox1	668	S_F	Predicted	Predicted	Confirmed	47	0.94
cox1	715	R_W	Predicted	Predicted	Confirmed	42	0.98
cox1	746	P_L	Predicted	Predicted	Confirmed	48	1
cox1	761	S_F	Predicted	Predicted	Confirmed	44	1
cox1	868	R_W	Predicted	Predicted	Confirmed	61	0.97
cox1	1037	S_F	Predicted	Predicted	Confirmed	52	1
cox1	1079	P_L	Predicted	Predicted	Confirmed	57	1
cox1	1124	A_V	Predicted	Predicted	Confirmed	44	0.98
cox1	1186	H_Y	Predicted	Predicted	Confirmed	26	1
cox1	1402	R_C	Not predicted	Predicted	Confirmed	96	0.98
cox1	1433	S_L	Predicted	Predicted	Confirmed	99	0.92
cox2	71	S_L	Predicted	Predicted	Confirmed	29	0.72
cox2	73	R_W	Predicted	Predicted	Confirmed	35	0.69
cox2	163	R_W	Predicted	Predicted	Confirmed	54	0.96
cox2	188	P_L	Predicted	Predicted	Confirmed	80	0.95
cox2	289	R_W	Predicted	Predicted	Confirmed	79	0.99
cox2	353	T_M	Predicted	Predicted	Confirmed	125	0.98
cox2	386	S_L	Predicted	Predicted	Confirmed	66	1
cox2	467	P_L	Predicted	Predicted	Confirmed	64	0.98
cox2	542	S_L	Predicted	Predicted	Confirmed	68	0.99
cox2	628	P_S	Predicted	Predicted	Confirmed	52	0.88
cox2	649	R_W	Predicted	Predicted	Confirmed	59	0.95
cox3	112	P_S	Predicted	Predicted	Confirmed	71	0.92
cox3	245	P_L	Predicted	Predicted	Confirmed	58	0.83
cox3	257	S_F	Not predicted	Predicted	Confirmed	64	0.88
cox3	263	P_L	Predicted	Predicted	Confirmed	58	0.9
cox3	289	L_F	Predicted	Predicted	Confirmed	76	0.86
cox3	304	R_W	Predicted	Predicted	Confirmed	67	0.94
cox3	311	S_F	Predicted	Predicted	Confirmed	69	0.91
cox3	314	S_F	Predicted	Predicted	Confirmed	73	0.93
cox3	388	R_W	Predicted	Predicted	Confirmed	51	0.8
cox3	413	P_L	Predicted	Predicted	Confirmed	57	0.84
cox3	512	S_L	Predicted	Predicted	Confirmed	91	0.85
cox3	566	S_F	Predicted	Predicted	Confirmed	84	0.95
cox3	602	S_F	Predicted	Predicted	Confirmed	106	0.95
cox3	653	S_L	Predicted	Predicted	Confirmed	82	0.99
cox3	754	R_W	Predicted	Predicted	Confirmed	83	0.98
cox3	754	R_W	Predicted	Predicted	Confirmed	83	0.98
matR	32	S_F	Not predicted	Predicted	Confirmed	43	0.98
matR	43	P_S	Not predicted	Not predicted	Confirmed	42	0.98
matR	125	T_I	Not predicted	Predicted	Unknown	NA	NA
matR	193	P_S	Predicted	Not predicted	Confirmed	18	0.89
matR	236	S_F	Not predicted	Predicted	Unknown	NA	NA
matR	413	S_L	Not predicted	Not predicted	Confirmed	40	0.78
matR	587	P_L	Not predicted	Predicted	Unknown	NA	NA
matR	647	A_V	Not predicted	Predicted	Unknown	NA	NA
matR	923	S_L	Predicted	Predicted	Unknown	NA	NA
matR	1411	P_S	Not predicted	Predicted	Unknown	NA	NA
matR	1430	A_V	Not predicted	Predicted	Unknown	NA	NA
matR	1679	S_F	Predicted	Predicted	Confirmed	64	0.98
matR	1700	P_L	Predicted	Predicted	Confirmed	75	0.95
matR	1756	H_Y	Predicted	Predicted	Unknown	NA	NA
matR	1844	S_L	Predicted	Predicted	Confirmed	75	0.93
matR	1874	T_I	Not predicted	Predicted	Unknown	NA	NA
matR	1931	P_L	Not predicted	Predicted	Confirmed	65	0.63
mttB	35	P_L	Predicted	Predicted	Unknown	NA	NA
mttB	73	R_W	Predicted	Not predicted	Unknown	NA	NA
mttB	109	R_C	Predicted	Predicted	Confirmed	13	1
mttB	121	P_S	Predicted	Predicted	Confirmed	16	1
mttB	137	S_F	Predicted	Predicted	Confirmed	11	1
mttB	140	P_L	Predicted	Predicted	Confirmed	13	1
mttB	176	S_L	Not predicted	Predicted	Unknown	NA	NA
mttB	197	S_L	Predicted	Predicted	Unknown	NA	NA
mttB	209	S_F	Not predicted	Predicted	Unknown	NA	NA
mttB	211	P_S	Predicted	Predicted	Unknown	NA	NA
mttB	271	H_Y	Predicted	Predicted	Unknown	NA	NA
mttB	353	S_F	Predicted	Predicted	Unknown	NA	NA
mttB	355	R_C	Predicted	Predicted	Unknown	NA	NA
mttB	362	S_F	Not predicted	Predicted	Unknown	NA	NA
mttB	383	P_L	Not predicted	Predicted	Unknown	NA	NA
mttB	385	P_S	Not predicted	Predicted	Unknown	NA	NA
mttB	388	R_W	Not predicted	Predicted	Unknown	NA	NA
mttB	416	P_L	Predicted	Predicted	Unknown	NA	NA
mttB	481	H_Y	Predicted	Predicted	Unknown	NA	NA
mttB	506	S_L	Predicted	Not predicted	Unknown	NA	NA
mttB	550	R_C	Predicted	Predicted	Confirmed	17	0.47
mttB	557	P_L	Not predicted	Predicted	Confirmed	20	0.45
mttB	562	P_S	Not predicted	Predicted	Unknown	NA	NA
mttB	563	P_L	Not predicted	Not predicted	Confirmed	18	0.33
mttB	590	T_M	Not predicted	Not predicted	Confirmed	16	0.19
mttB	619	P_S	Predicted	Predicted	Confirmed	13	0.69
mttB	625	L_F	Not predicted	Not predicted	Confirmed	15	0.47
mttB	676	P_S	Not predicted	Not predicted	Confirmed	11	0.64
mttB	722	S_L	Predicted	Predicted	Unknown	NA	NA
nad1	2	T_M	Predicted	Predicted	Unknown	NA	NA
nad1	167	S_L	Predicted	Predicted	Unknown	NA	NA
nad1	215	S_F	Predicted	Predicted	Unknown	NA	NA
nad1	224	S_F	Not predicted	Not predicted	Confirmed	27	0.81
nad1	275	A_V	Not predicted	Not predicted	Confirmed	23	0.96
nad1	337	P_S	Not predicted	Not predicted	Confirmed	26	0.85
nad1	340	R_C	Not predicted	Not predicted	Confirmed	23	0.87
nad1	347	S_L	Not predicted	Not predicted	Confirmed	26	0.85
nad1	368	T_I	Not predicted	Predicted	Unknown	NA	NA
nad1	376	R_W	Predicted	Predicted	Unknown	NA	NA
nad1	383	S_F	Not predicted	Not predicted	Confirmed	19	0.89
nad1	427	R_C	Not predicted	Not predicted	Confirmed	28	0.93
nad1	482	S_L	Not predicted	Not predicted	Confirmed	27	0.81
nad1	490	P_S	Predicted	Predicted	Unknown	NA	NA
nad1	493	R_C	Predicted	Predicted	Unknown	NA	NA
nad1	500	S_L	Not predicted	Predicted	Unknown	NA	NA
nad1	536	S_F	Predicted	Predicted	Unknown	NA	NA
nad1	580	R_C	Predicted	Predicted	Unknown	NA	NA
nad1	590	T_M	Not predicted	Not predicted	Confirmed	20	0.5
nad1	635	S_L	Predicted	Predicted	Unknown	NA	NA
nad1	674	S_F	Predicted	Not predicted	Unknown	NA	NA
nad1	731	S_L	Predicted	Predicted	Unknown	NA	NA
nad1	733	L_F	Not predicted	Predicted	Unknown	NA	NA
nad1	737	S_F	Predicted	Predicted	Unknown	NA	NA
nad1	740	P_L	Predicted	Predicted	Unknown	NA	NA
nad1	752	P_L	Predicted	Predicted	Unknown	NA	NA
nad1	755	S_L	Not predicted	Not predicted	Confirmed	17	0.94
nad1	794	S_L	Not predicted	Predicted	Unknown	NA	NA
nad1	799	R_W	Predicted	Predicted	Unknown	NA	NA
nad1	803	S_F	Not predicted	Not predicted	Confirmed	20	1
nad1	820	L_F	Not predicted	Predicted	Unknown	NA	NA
nad1	851	A_V	Not predicted	Not predicted	Confirmed	25	0.12
nad1	895	R_W	Predicted	Predicted	Confirmed	35	0.89
nad1	925	R_W	Predicted	Predicted	Unknown	NA	NA
nad1	934	P_S	Not predicted	Predicted	Unknown	NA	NA
nad1	964	R_W	Not predicted	Not predicted	Confirmed	30	0.8
nad2	26	S_F	Predicted	Predicted	Confirmed	31	0.84
nad2	56	S_F	Not predicted	Predicted	Confirmed	24	1
nad2	181	T_I	Not predicted	Not predicted	Confirmed	26	0.92
nad2	220	L_F	Not predicted	Predicted	Unknown	NA	NA
nad2	266	S_F	Not predicted	Predicted	Confirmed	29	1
nad2	269	S_F	Predicted	Predicted	Confirmed	30	1
nad2	314	P_L	Predicted	Predicted	Confirmed	31	0.97
nad2	319	P_S	Predicted	Predicted	Confirmed	30	1
nad2	325	R_C	Predicted	Predicted	Confirmed	34	0.97
nad2	352	H_Y	Predicted	Predicted	Confirmed	23	0.96
nad2	359	S_L	Predicted	Predicted	Confirmed	19	1
nad2	386	P_L	Predicted	Predicted	Confirmed	17	1
nad2	416	S_L	Not predicted	Not predicted	Confirmed	30	0.1
nad2	455	S_L	Predicted	Predicted	Confirmed	26	1
nad2	481	P_S	Predicted	Predicted	Confirmed	21	0.95
nad2	773	S_F	Not predicted	Predicted	Confirmed	21	0.86
nad2	785	S_L	Predicted	Predicted	Confirmed	26	0.92
nad2	794	S_F	Predicted	Predicted	Confirmed	33	0.94
nad2	905	P_L	Predicted	Predicted	Confirmed	30	0.8
nad2	913	H_Y	Predicted	Predicted	Confirmed	31	0.9
nad2	943	R_C	Predicted	Predicted	Confirmed	54	0.87
nad2	947	T_I	Predicted	Predicted	Confirmed	55	0.85
nad2	1043	S_L	Predicted	Predicted	Confirmed	67	0.96
nad2	1112	S_L	Predicted	Predicted	Confirmed	60	0.98
nad2	1231	L_F	Not predicted	Not predicted	Confirmed	40	0.88
nad2	1232	P_L	Not predicted	Predicted	Confirmed	40	0.85
nad2	1349	A_V	Predicted	Predicted	Confirmed	61	0.97
nad2	1439	S_F	Not predicted	Predicted	Unknown	NA	NA
nad2	1451	S_L	Not predicted	Predicted	Confirmed	71	0.99
nad2	1454	S_F	Predicted	Predicted	Confirmed	76	0.99
nad2	1459	A_V	Not predicted	Not predicted	Confirmed	74	0.26
nad2	1508	S_L	Predicted	Predicted	Confirmed	68	0.97
nad3	5	S_L	Predicted	Predicted	Confirmed	42	0.9
nad3	44	P_L	Predicted	Predicted	Confirmed	42	0.88
nad3	80	P_L	Predicted	Predicted	Confirmed	58	0.97
nad3	146	S_F	Predicted	Predicted	Confirmed	37	0.95
nad3	208	P_S	Predicted	Predicted	Confirmed	44	0.68
nad3	209	S_F	Predicted	Predicted	Confirmed	44	0.68
nad3	215	P_L	Predicted	Predicted	Confirmed	58	0.74
nad3	247	P_S	Predicted	Predicted	Confirmed	36	0.92
nad3	251	P_L	Predicted	Predicted	Confirmed	38	0.92
nad3	266	S_L	Predicted	Predicted	Confirmed	37	0.95
nad3	275	S_F	Predicted	Predicted	Confirmed	36	0.94
nad3	317	S_F	Predicted	Predicted	Confirmed	36	0.97
nad3	344	S_L	Predicted	Predicted	Confirmed	41	0.98
nad3	349	R_W	Predicted	Predicted	Confirmed	44	0.93
nad4	29	S_F	Not predicted	Predicted	Confirmed	35	0.74
nad4	44	P_L	Predicted	Predicted	Confirmed	42	0.71
nad4	74	T_I	Predicted	Predicted	Confirmed	35	0.74
nad4	107	P_L	Predicted	Predicted	Confirmed	29	0.93
nad4	158	P_L	Predicted	Predicted	Confirmed	35	0.89
nad4	164	P_L	Not predicted	Predicted	Confirmed	36	0.81
nad4	166	R_W	Predicted	Predicted	Confirmed	38	0.79
nad4	197	S_F	Predicted	Predicted	Confirmed	33	0.58
nad4	362	T_I	Predicted	Predicted	Confirmed	41	0.51
nad4	368	S_F	Predicted	Predicted	Confirmed	51	0.43
nad4	376	R_C	Predicted	Predicted	Confirmed	53	0.4
nad4	403	R_C	Predicted	Predicted	Confirmed	25	0.56
nad4	416	P_L	Predicted	Predicted	Confirmed	28	0.71
nad4	433	L_F	Predicted	Predicted	Confirmed	25	0.84
nad4	436	P_F	Predicted	Not predicted	Confirmed	26	0.85
nad4	437	P_F	Predicted	Not predicted	Confirmed	27	0.78
nad4	449	P_L	Predicted	Predicted	Confirmed	36	0.78
nad4	611	S_L	Predicted	Predicted	Confirmed	36	0.81
nad4	662	S_F	Predicted	Predicted	Confirmed	18	0.72
nad4	839	S_F	Predicted	Predicted	Confirmed	24	0.79
nad4	859	P_S	Not predicted	Predicted	Confirmed	24	0.5
nad4	860	P_L	Predicted	Predicted	Confirmed	25	0.52
nad4	899	S_L	Predicted	Predicted	Confirmed	23	0.96
nad4	1039	P_S	Not predicted	Not predicted	Confirmed	33	0.21
nad4	1040	P_L	Predicted	Predicted	Confirmed	37	0.84
nad4	1042	P_S	Not predicted	Not predicted	Confirmed	35	0.66
nad4	1043	P_L	Predicted	Predicted	Confirmed	40	0.82
nad4	1142	S_L	Predicted	Predicted	Confirmed	30	0.97
nad4	1162	L_F	Predicted	Predicted	Confirmed	50	1
nad4	1175	S_F	Predicted	Predicted	Confirmed	48	1
nad4	1181	S_F	Predicted	Not predicted	Confirmed	41	0.93
nad4	1184	S_F	Predicted	Predicted	Confirmed	59	0.97
nad4	1205	S_L	Predicted	Predicted	Confirmed	57	0.98
nad4	1238	P_L	Predicted	Predicted	Confirmed	27	0.89
nad4	1340	A_V	Predicted	Predicted	Confirmed	55	0.91
nad4	1406	S_F	Predicted	Predicted	Confirmed	61	0.92
nad4	1436	A_V	Predicted	Not predicted	Unknown	NA	NA
nad4L	2	T_M	Predicted	Predicted	Confirmed	41	0.98
nad4L	8	P_L	Predicted	Predicted	Confirmed	37	0.95
nad4L	41	S_F	Predicted	Predicted	Confirmed	42	0.98
nad4L	55	R_W	Predicted	Predicted	Confirmed	41	0.93
nad4L	86	P_L	Predicted	Predicted	Confirmed	30	1
nad4L	95	S_L	Predicted	Predicted	Confirmed	27	1
nad4L	100	P_S	Predicted	Predicted	Confirmed	23	0.96
nad4L	110	S_L	Predicted	Predicted	Confirmed	22	1
nad4L	158	S_L	Predicted	Predicted	Confirmed	24	0.96
nad4L	179	S_L	Predicted	Not predicted	Confirmed	35	0.94
nad4L	188	S_L	Predicted	Predicted	Confirmed	40	0.95
nad4L	197	P_L	Predicted	Predicted	Confirmed	39	0.97
nad4L	281	S_F	Predicted	Predicted	Confirmed	46	0.91
nad5	155	P_L	Predicted	Predicted	Confirmed	27	0.78
nad5	238	P_S	Predicted	Predicted	Unknown	NA	NA
nad5	239	P_L	Not predicted	Not predicted	Confirmed	21	1
nad5	269	S_F	Not predicted	Not predicted	Confirmed	22	1
nad5	355	L_F	Predicted	Predicted	Confirmed	14	0.93
nad5	371	P_L	Predicted	Predicted	Confirmed	16	0.88
nad5	395	S_F	Predicted	Predicted	Confirmed	16	0.94
nad5	491	T_I	Predicted	Predicted	Confirmed	19	0.89
nad5	503	P_L	Predicted	Predicted	Confirmed	19	0.95
nad5	536	P_L	Predicted	Predicted	Confirmed	30	0.83
nad5	545	S_L	Not predicted	Predicted	Confirmed	26	0.85
nad5	550	R_C	Predicted	Predicted	Confirmed	23	0.83
nad5	595	R_C	Predicted	Predicted	Confirmed	24	0.92
nad5	605	A_V	Not predicted	Predicted	Confirmed	19	0.95
nad5	626	S_F	Predicted	Predicted	Confirmed	25	0.72
nad5	673	L_F	Predicted	Predicted	Confirmed	22	0.82
nad5	710	S_L	Predicted	Predicted	Confirmed	24	0.92
nad5	722	S_L	Predicted	Predicted	Confirmed	20	0.85
nad5	832	P_S	Predicted	Predicted	Confirmed	32	0.88
nad5	860	S_F	Predicted	Not predicted	Confirmed	27	0.89
nad5	872	T_M	Predicted	Predicted	Confirmed	26	0.65
nad5	1397	S_L	Predicted	Predicted	Confirmed	13	0.85
nad5	1463	P_L	Predicted	Predicted	Unknown	NA	NA
nad5	1523	T_I	Predicted	Predicted	Unknown	NA	NA
nad5	1541	P_L	Predicted	Predicted	Unknown	NA	NA
nad5	1553	S_L	Predicted	Predicted	Unknown	NA	NA
nad5	1562	S_F	Predicted	Predicted	Unknown	NA	NA
nad5	1736	A_V	Not predicted	Not predicted	Confirmed	35	0.94
nad5	1868	S_L	Predicted	Predicted	Unknown	NA	NA
nad5	1889	S_F	Not predicted	Predicted	Unknown	NA	NA
nad5	1891	R_C	Not predicted	Predicted	Unknown	NA	NA
nad5	1931	S_L	Predicted	Predicted	Unknown	NA	NA
nad5	1934	S_F	Not predicted	Not predicted	Confirmed	49	0.96
nad5	1955	T_I	Not predicted	Not predicted	Confirmed	41	0.98
nad6	7	L_F	Predicted	Not predicted	Unknown	NA	NA
nad6	26	P_L	Not predicted	Predicted	Confirmed	48	0.73
nad6	53	A_V	Not predicted	Predicted	Confirmed	43	0.84
nad6	88	P_F	Not predicted	Predicted	Confirmed	26	0.73
nad6	89	P_L	Not predicted	Not predicted	Confirmed	24	0.75
nad6	95	P_L	Predicted	Predicted	Confirmed	27	0.67
nad6	103	R_C	Predicted	Predicted	Confirmed	24	0.75
nad6	146	S_F	Predicted	Predicted	Confirmed	38	0.26
nad6	161	P_L	Predicted	Predicted	Confirmed	37	0.27
nad6	169	H_Y	Predicted	Predicted	Confirmed	39	0.31
nad6	191	S_L	Predicted	Predicted	Confirmed	16	0.75
nad6	446	S_F	Predicted	Predicted	Confirmed	66	0.85
nad6	463	P_S	Predicted	Not predicted	Confirmed	67	0.72
nad7	38	S_L	Predicted	Predicted	Confirmed	23	0.83
nad7	38	S_L	Predicted	Predicted	Confirmed	23	0.83
nad7	77	S_L	Predicted	Predicted	Confirmed	26	1
nad7	77	S_L	Predicted	Predicted	Confirmed	26	1
nad7	83	S_L	Predicted	Predicted	Confirmed	27	0.96
nad7	83	S_L	Predicted	Predicted	Confirmed	27	0.96
nad7	218	S_F	Predicted	Predicted	Confirmed	20	1
nad7	218	S_F	Predicted	Predicted	Confirmed	20	1
nad7	236	T_M	Predicted	Predicted	Confirmed	24	1
nad7	236	T_M	Predicted	Predicted	Confirmed	24	1
nad7	256	H_Y	Predicted	Predicted	Confirmed	20	1
nad7	256	H_Y	Predicted	Predicted	Confirmed	20	1
nad7	263	S_L	Predicted	Predicted	Confirmed	20	0.85
nad7	263	S_L	Predicted	Predicted	Confirmed	20	0.85
nad7	328	R_C	Predicted	Predicted	Confirmed	23	1
nad7	328	R_C	Predicted	Predicted	Confirmed	23	1
nad7	347	S_L	Predicted	Predicted	Confirmed	28	0.96
nad7	347	S_L	Predicted	Predicted	Confirmed	28	0.96
nad7	356	S_L	Predicted	Predicted	Confirmed	22	0.86
nad7	356	S_L	Predicted	Predicted	Confirmed	22	0.86
nad7	395	S_L	Predicted	Predicted	Confirmed	25	1
nad7	395	S_L	Predicted	Predicted	Confirmed	25	1
nad7	545	S_F	Predicted	Predicted	Confirmed	33	0.82
nad7	545	S_F	Predicted	Predicted	Confirmed	33	0.82
nad7	590	S_L	Predicted	Predicted	Confirmed	39	0.95
nad7	590	S_L	Predicted	Predicted	Confirmed	39	0.95
nad7	691	P_S	Predicted	Not predicted	Unknown	NA	NA
nad7	736	H_Y	Predicted	Predicted	Confirmed	28	0.86
nad7	736	H_Y	Predicted	Predicted	Confirmed	28	0.86
nad7	751	P_S	Predicted	Predicted	Confirmed	33	0.85
nad7	751	P_S	Predicted	Predicted	Confirmed	33	0.85
nad7	752	S_F	Predicted	Predicted	Confirmed	32	0.81
nad7	752	S_F	Predicted	Predicted	Confirmed	32	0.81
nad7	781	R_C	Predicted	Predicted	Confirmed	34	0.82
nad7	781	R_C	Predicted	Predicted	Confirmed	34	0.82
nad7	938	S_L	Predicted	Not predicted	Confirmed	21	0.9
nad7	985	P_S	Predicted	Predicted	Confirmed	33	0.52
nad7	985	P_S	Predicted	Predicted	Confirmed	33	0.52
nad7	1069	R_C	Predicted	Predicted	Confirmed	74	0.69
nad7	1069	R_C	Predicted	Predicted	Confirmed	74	0.69
nad7	1091	S_F	Predicted	Predicted	Confirmed	80	0.86
nad7	1091	S_F	Predicted	Predicted	Confirmed	80	0.86
nad7	1100	S_L	Predicted	Predicted	Confirmed	63	0.9
nad7	1100	S_L	Predicted	Predicted	Confirmed	63	0.9
nad7	1115	S_F	Predicted	Predicted	Confirmed	52	0.9
nad7	1115	S_F	Predicted	Predicted	Confirmed	52	0.9
nad7	1136	P_L	Predicted	Predicted	Confirmed	43	0.19
nad7	1136	P_L	Predicted	Predicted	Confirmed	43	0.19
nad7	1178	S_F	Predicted	Predicted	Confirmed	43	0.65
nad7	1178	S_F	Predicted	Predicted	Confirmed	43	0.65
nad9	92	S_F	Predicted	Predicted	Confirmed	34	0.91
nad9	113	P_L	Predicted	Predicted	Confirmed	27	0.85
nad9	167	S_L	Predicted	Predicted	Confirmed	50	0.84
nad9	190	H_Y	Predicted	Predicted	Confirmed	59	0.81
nad9	298	P_S	Predicted	Predicted	Confirmed	41	0.93
nad9	328	R_W	Predicted	Predicted	Confirmed	25	0.8
rpl10	101	S_L	Predicted	Not predicted	Unknown	NA	NA
rpl10	134	P_L	Predicted	Not predicted	Unknown	NA	NA
rpl10	155	S_L	Predicted	Predicted	Unknown	NA	NA
rpl10	239	S_L	Predicted	Not predicted	Confirmed	69	0.32
rpl10	314	S_L	Predicted	Predicted	Unknown	NA	NA
rpl10	397	L_F	Not predicted	Not predicted	Confirmed	57	0.14
rpl10	445	R_W	Not predicted	Predicted	Unknown	NA	NA
rpl2	206	P_L	Predicted	Predicted	Confirmed	12	0.92
rpl2	286	P_S	Not predicted	Predicted	Unknown	NA	NA
rpl2	304	R_C	Not predicted	Predicted	Unknown	NA	NA
rpl2	421	P_S	Not predicted	Predicted	Unknown	NA	NA
rpl2	692	A_V	Not predicted	Predicted	Unknown	NA	NA
rpl5	35	S_L	Predicted	Predicted	Confirmed	32	0.97
rpl5	59	P_L	Predicted	Predicted	Confirmed	31	0.94
rpl5	64	H_Y	Predicted	Predicted	Confirmed	31	0.48
rpl5	92	S_L	Predicted	Predicted	Confirmed	34	0.94
rpl5	172	P_S	Not predicted	Not predicted	Confirmed	49	0.9
rpl5	175	R_C	Predicted	Predicted	Confirmed	47	0.89
rpl5	221	S_F	Not predicted	Not predicted	Confirmed	30	0.1
rpl5	323	S_L	Predicted	Predicted	Confirmed	35	0.94
rpl5	335	S_L	Not predicted	Predicted	Confirmed	52	0.9
rpl5	359	S_F	Not predicted	Predicted	Unknown	NA	NA
rpl5	518	P_L	Predicted	Predicted	Confirmed	64	0.91
rpl5	521	P_L	Predicted	Predicted	Confirmed	63	0.87
rps1	23	P_L	Not predicted	Predicted	Confirmed	14	0.86
rps1	56	P_L	Not predicted	Predicted	Confirmed	25	0.96
rps1	88	L_F	Predicted	Predicted	Unknown	NA	NA
rps1	265	L_F	Not predicted	Predicted	Unknown	NA	NA
rps1	476	P_L	Not predicted	Predicted	Unknown	NA	NA
rps10	2	T_M	Predicted	Predicted	Confirmed	22	0.5
rps10	16	R_C	Not predicted	Predicted	Confirmed	27	0.56
rps10	245	S_F	Not predicted	Predicted	Unknown	NA	NA
rps10	268	R_W	Not predicted	Not predicted	Confirmed	44	0.93
rps10	308	S_L	Not predicted	Not predicted	Confirmed	41	0.39
rps12	284	S_F	Predicted	Predicted	Confirmed	56	1
rps13	5	S_L	Not predicted	Predicted	Unknown	NA	NA
rps13	26	S_L	Predicted	Predicted	Confirmed	28	0.46
rps13	56	S_L	Predicted	Predicted	Confirmed	29	0.59
rps13	100	R_C	Predicted	Predicted	Confirmed	21	0.95
rps13	287	S_L	Predicted	Predicted	Confirmed	46	0.54
rps14	194	S_F	Not predicted	Predicted	Unknown	NA	NA
rps14	271	P_S	Not predicted	Predicted	Unknown	NA	NA
rps3	92	S_L	Not predicted	Predicted	Confirmed	45	0.2
rps3	497	S_L	Not predicted	Predicted	Confirmed	43	0.51
rps3	850	R_C	Not predicted	Predicted	Unknown	NA	NA
rps3	875	S_L	Not predicted	Not predicted	Confirmed	30	0.47
rps3	1016	P_L	Predicted	Predicted	Unknown	NA	NA
rps3	1349	P_L	Predicted	Predicted	Confirmed	33	0.82
rps3	1487	S_L	Predicted	Predicted	Confirmed	82	0.57
rps3	1540	R_C	Predicted	Predicted	Unknown	NA	NA
rps3	1573	P_S	Not predicted	Predicted	Confirmed	65	0.58
rps4	71	S_L	Not predicted	Predicted	Confirmed	11	0.82
rps4	82	R_W	Predicted	Predicted	Confirmed	12	1
rps4	284	P_L	Not predicted	Predicted	Unknown	NA	NA
rps4	290	P_L	Predicted	Predicted	Confirmed	17	0.94
rps4	299	P_L	Predicted	Predicted	Confirmed	17	1
rps4	311	S_L	Not predicted	Not predicted	Confirmed	22	1
rps4	323	P_L	Predicted	Predicted	Confirmed	19	0.95
rps4	340	R_C	Not predicted	Predicted	Confirmed	22	0.86
rps4	368	P_L	Predicted	Predicted	Confirmed	17	0.76
rps4	431	S_F	Not predicted	Not predicted	Confirmed	25	0.12
rps4	467	A_V	Not predicted	Not predicted	Confirmed	23	0.39
rps4	515	S_L	Predicted	Not predicted	Confirmed	13	0.92
rps4	941	S_L	Predicted	Predicted	Confirmed	33	0.91
rps4	952	H_Y	Predicted	Not predicted	Confirmed	28	0.96
rps4	962	P_L	Not predicted	Not predicted	Confirmed	25	0.96
rps4	977	S_F	Predicted	Not predicted	Confirmed	22	0.86
rps4	1028	P_L	Predicted	Predicted	Confirmed	25	0.76
rps4	1037	P_L	Predicted	Predicted	Confirmed	27	0.74
rps4	1042	R_W	Predicted	Not predicted	Confirmed	26	0.77
rps4	1057	R_C	Not predicted	Not predicted	Confirmed	36	0.14
rps7	116	P_L	Predicted	Predicted	Confirmed	56	1
rps7	332	S_L	Predicted	Predicted	Confirmed	100	0.94
rps7	335	S_F	Not predicted	Predicted	Unknown	NA	NA
sdh3	67	P_S	Predicted	Predicted	Unknown	NA	NA
sdh3	74	S_F	Predicted	Not predicted	Unknown	NA	NA
sdh3	211	P_S	Not predicted	Predicted	Unknown	NA	NA
sdh3	293	P_L	Predicted	Predicted	Unknown	NA	NA
sdh4	29	S_L	Not predicted	Predicted	Confirmed	83	0.98
sdh4	29	S_L	Not predicted	Predicted	Confirmed	83	0.98
sdh4	122	T_I	Not predicted	Not predicted	Confirmed	86	0.95
sdh4	155	P_L	Predicted	Predicted	Confirmed	82	0.83
sdh4	203	S_L	Predicted	Predicted	Confirmed	90	0.96
sdh4	259	H_Y	Predicted	Predicted	Confirmed	73	0.95

## Sheet: E. grandis plastid - edits
Gene name	Gene position	AA change	PREP-Cp	PREPACT	REDItools	Depth	Editing frequency
accD	185	A → V	Predicted	Predicted	Unknown	NA	NA
accD	190	H → Y	Predicted	Not predicted	Unknown	NA	NA
accD	727	L → F	Predicted	Not predicted	Unknown	NA	NA
accD	806	S → L	Predicted	Predicted	Unknown	NA	NA
accD	1415	P → L	Predicted	Predicted	Confirmed	19	1
accD	1453	A → S	Not predicted	Not predicted	Confirmed	15	0.2
atpF	92	P → L	Predicted	Predicted	Confirmed	563	0.9
atpI	23	T → I	Predicted	Predicted	Unknown	NA	NA
ccsA	89	S → L	Predicted	Predicted	Unknown	NA	NA
cemA	344	T→I	Not predicted	Predicted	Unknown	NA	NA
clpP	559	H → Y	Predicted	Not predicted	Confirmed	981	0.93
matK	367	H→Y	Not predicted	Predicted	Unknown	NA	NA
matK	634	H → Y	Predicted	Predicted	Confirmed	38	0.45
matK	704	S → F	Not predicted	Not predicted	Confirmed	21	0.19
matK	1171	R → W	Predicted	Predicted	Confirmed	40	0.75
matK	1181	S → L	Predicted	Predicted	Confirmed	71	0.82
matK	1240	H → Y	Predicted	Predicted	Confirmed	14	0.43
ndhA	341	S → L	Predicted	Not predicted	Confirmed	21	0.14
ndhA	566	S → L	Predicted	Not predicted	Unknown	NA	NA
ndhB	28	L → F	Predicted	Predicted	Unknown	NA	NA
ndhB	149	S → L	Predicted	Predicted	Confirmed	174	0.99
ndhB	467	P → L	Predicted	Predicted	Confirmed	86	1
ndhB	586	H → Y	Predicted	Predicted	Confirmed	56	0.98
ndhB	611	S → L	Predicted	Not predicted	Confirmed	61	0.95
ndhB	746	S → F	Predicted	Predicted	Confirmed	187	0.96
ndhB	830	S → L	Predicted	Predicted	Confirmed	77	0.7
ndhB	836	S → L	Predicted	Predicted	Confirmed	86	0.78
ndhB	1255	H → Y	Predicted	Predicted	Confirmed	42	0.38
ndhB	1481	P → L	Predicted	Predicted	Confirmed	106	0.68
ndhD	2	T → M	Predicted	Predicted	Unknown	NA	NA
ndhD	185	T → I	Predicted	Predicted	Unknown	NA	NA
ndhD	302	T → I	Not predicted	Not predicted	Confirmed	37	0.11
ndhD	313	R → W	Predicted	Not predicted	Confirmed	38	0.42
ndhD	383	S → L	Predicted	Predicted	Confirmed	46	0.13
ndhD	637	L → F	Predicted	Predicted	Unknown	NA	NA
ndhD	887	P → L	Predicted	Predicted	Confirmed	40	0.35
ndhD	1405	L → F	Predicted	Not predicted	Unknown	NA	NA
ndhF	160	L → F	Predicted	Predicted	Unknown	NA	NA
ndhF	259	H → Y	Predicted	Predicted	Unknown	NA	NA
ndhF	586	L → F	Predicted	Not predicted	Unknown	NA	NA
ndhF	2225	S → F	Predicted	Not predicted	Unknown	NA	NA
ndhG	166	H → Y	Predicted	Not predicted	Unknown	NA	NA
ndhG	314	T → I	Predicted	Not predicted	Unknown	NA	NA
psaB	926	T→I	Not predicted	Predicted	Unknown	NA	NA
psaI	83	S → F	Predicted	Predicted	Confirmed	45	1
psaI	88	H → Y	Not predicted	Not predicted	Confirmed	42	0.9
psbE	214	P → S	Predicted	Predicted	Confirmed	105	0.9
psbF	77	S → F	Predicted	Not predicted	Confirmed	89	0.91
psbK	136	L→F	Not predicted	Predicted	Unknown	NA	NA
psbL	2	T → M	Predicted	Predicted	Confirmed	63	0.87
rpoA	848	T→I	Not predicted	Predicted	Unknown	NA	NA
rpoB	338	S → F	Predicted	Predicted	Confirmed	44	0.77
rpoB	551	S → L	Predicted	Predicted	Confirmed	48	0.1
rpoB	566	S → L	Predicted	Not predicted	Unknown	NA	NA
rpoC1	62	S → L	Predicted	Predicted	Confirmed	27	0.59
rpoC1	1192	P → S	Predicted	Predicted	Unknown	NA	NA
rpoC1	1468	R → C	Predicted	Predicted	Unknown	NA	NA
rpoC2	802	P → S	Not predicted	Not predicted	Confirmed	48	0.12
rpoC2	1691	T→I	Not predicted	Predicted	Unknown	NA	NA
rpoC2	2302	R → W	Predicted	Not predicted	Unknown	NA	NA
rps11	23	T→I	Not predicted	Predicted	Unknown	NA	NA
rps12	221	S→L	Not predicted	Predicted	Confirmed	111	0.77
rps14	80	S → L	Predicted	Predicted	Confirmed	105	0.89
rps14	149	S → L	Predicted	Predicted	Confirmed	100	0.84
rps16	227	S → F	Predicted	Not predicted	Unknown	NA	NA
rps2	134	T→I	Not predicted	Predicted	Confirmed	229	0.24
rps2	248	S → L	Predicted	Predicted	Confirmed	473	0.87
ycf1	32	L→F	Not predicted	Predicted	Unknown	NA	NA
ycf1	3406	P→L	Not predicted	Predicted	Unknown	NA	NA
ycf2	2687	T→I	Not predicted	Predicted	Unknown	NA	NA
ycf3	4808	S → L	Not predicted	Not predicted	Confirmed	16	0.19

## Sheet: Synonomous editing sites
Synonomous editing sites in the plastid and mitochondrial genomes of E. grandis
Organelle	Gene name	Gene position	Codon change	AA change
Plastid	ndhC	40	CTA->TTA	L->L
Mitochondria	ccmB	379	CTA->TTA	L->L
Mitochondria	ccmB	406	CTG->TTG	L->L
Mitochondria	rps13	40	CTA->TTA	L->L
Mitochondria	rps13	307	CTG->TTG	L->L
Mitochondria	mttB	46	CTA->TTA	L->L
Mitochondria	mttB	514	CTA->TTA	L->L
