# Supplementary material for: The plastid and mitochondrial genomes of Eucalyptus grandis
Source: BMC Genomics. 2019 Feb 13;20:132. doi: 10.1186/s12864-019-5444-4 (PMC6373115; doi:10.1186/s12864-019-5444-4)
Supplement: Supplementary file 11 — Excel spreadsheet of the origin of inter-organellar DNA transfers, showing the organellar genomes of sequenced land plants, and the results of BLAST analysis of E. grandis mitochondrial genome (TAG0014_chr_M) regions that have significant homology to the E. grandis plastid genome. Note that all mitochondrial genomes analysed have no significant matches to the transferred regions, suggesting that there is no transfer of DNA from the mitochondrial genome to the plastid genome. (XLSX 667 kb) [file 12864_2019_5444_MOESM11_ESM.xlsx]

## Sheet: 10072018_Pinard_AdditionalFile4
GenBank accession #	Organism	Group	SubGroup	Organelle	E. grandis mitochondrial region with homology to E. grandis plastid genome	% match identity	Length	e-value
AC_000188.1	Solanum lycopersicum	Plants	Land Plants	chloroplast	TAG0014_chr_M:122988-124596	88.84	1631	0
AC_000188.1	Solanum lycopersicum	Plants	Land Plants	chloroplast	TAG0014_chr_M:122988-124596	88.84	1631	0
AC_000188.1	Solanum lycopersicum	Plants	Land Plants	chloroplast	TAG0014_chr_M:314739-322020	97.72	4515	0
AC_000188.1	Solanum lycopersicum	Plants	Land Plants	chloroplast	TAG0014_chr_M:179008-179411	81.03	427	6e-82
AC_000188.1	Solanum lycopersicum	Plants	Land Plants	chloroplast	TAG0014_chr_M:314739-322020	90.64	2649	0
AC_000188.1	Solanum lycopersicum	Plants	Land Plants	chloroplast	TAG0014_chr_M:160264-164857	86.1	187	4e-48
AC_000188.1	Solanum lycopersicum	Plants	Land Plants	chloroplast	TAG0014_chr_M:425985-426409	74.88	430	8e-46
AC_000188.1	Solanum lycopersicum	Plants	Land Plants	chloroplast	TAG0014_chr_M:20785-24708	95.9	2047	0
AC_000188.1	Solanum lycopersicum	Plants	Land Plants	chloroplast	TAG0014_chr_M:160264-164857	79.67	723	7e-131
AC_000188.1	Solanum lycopersicum	Plants	Land Plants	chloroplast	TAG0014_chr_M:20785-24708	95.9	2047	0
AC_000188.1	Solanum lycopersicum	Plants	Land Plants	chloroplast	TAG0014_chr_M:20785-24708	95.58	1925	0
AC_000188.1	Solanum lycopersicum	Plants	Land Plants	chloroplast	TAG0014_chr_M:20785-24708	95.58	1925	0
AC_000188.1	Solanum lycopersicum	Plants	Land Plants	chloroplast	TAG0014_chr_M:160264-164857	89.72	564	0
AC_000188.1	Solanum lycopersicum	Plants	Land Plants	chloroplast	TAG0014_chr_M:160264-164857	80.14	282	6e-47
AC_000188.1	Solanum lycopersicum	Plants	Land Plants	chloroplast	TAG0014_chr_M:314739-322020	97.72	4515	0
AC_000188.1	Solanum lycopersicum	Plants	Land Plants	chloroplast	TAG0014_chr_M:160264-164857	85.53	228	2e-57
AC_000188.1	Solanum lycopersicum	Plants	Land Plants	chloroplast	TAG0014_chr_M:179624-180391	94.93	769	0
AC_000188.1	Solanum lycopersicum	Plants	Land Plants	chloroplast	TAG0014_chr_M:314739-322020	90.64	2649	0
AC_000188.1	Solanum lycopersicum	Plants	Land Plants	chloroplast	TAG0014_chr_M:179624-180391	94.93	769	0
AC_000188.1	Solanum lycopersicum	Plants	Land Plants	chloroplast	TAG0014_chr_M:242715-243402	95.05	687	0
AC_000188.1	Solanum lycopersicum	Plants	Land Plants	chloroplast	TAG0014_chr_M:41661-42172	87.84	436	1e-143
AC_000188.1	Solanum lycopersicum	Plants	Land Plants	chloroplast	TAG0014_chr_M:158881-160230	84.96	419	5e-112
AC_000188.1	Solanum lycopersicum	Plants	Land Plants	chloroplast	TAG0014_chr_M:52851-53889	90.12	1012	0
NC_000932.1	Arabidopsis thaliana	Plants	Land Plants	chloroplast	TAG0014_chr_M:477131-478490	86.75	1411	0
NC_000932.1	Arabidopsis thaliana	Plants	Land Plants	chloroplast	TAG0014_chr_M:477131-478490	86.75	1411	0
NC_000932.1	Arabidopsis thaliana	Plants	Land Plants	chloroplast	TAG0014_chr_M:478490-479524	98.35	1030	0
NC_000932.1	Arabidopsis thaliana	Plants	Land Plants	chloroplast	TAG0014_chr_M:122988-124596	88.34	1630	0
NC_000932.1	Arabidopsis thaliana	Plants	Land Plants	chloroplast	TAG0014_chr_M:160264-164857	83.56	371	1e-88
NC_000932.1	Arabidopsis thaliana	Plants	Land Plants	chloroplast	TAG0014_chr_M:41661-42172	85.48	434	3e-126
NC_000932.1	Arabidopsis thaliana	Plants	Land Plants	chloroplast	TAG0014_chr_M:122988-124596	88.34	1630	0
NC_000932.1	Arabidopsis thaliana	Plants	Land Plants	chloroplast	TAG0014_chr_M:242715-243402	95.2	687	0
NC_000932.1	Arabidopsis thaliana	Plants	Land Plants	chloroplast	TAG0014_chr_M:158881-160230	91.64	311	7e-116
NC_000932.1	Arabidopsis thaliana	Plants	Land Plants	chloroplast	TAG0014_chr_M:20785-24708	94.87	3960	0
NC_000932.1	Arabidopsis thaliana	Plants	Land Plants	chloroplast	TAG0014_chr_M:52851-53889	89.59	1009	0
NC_000932.1	Arabidopsis thaliana	Plants	Land Plants	chloroplast	TAG0014_chr_M:20785-24708	94.87	3960	0
NC_000932.1	Arabidopsis thaliana	Plants	Land Plants	chloroplast	TAG0014_chr_M:160264-164857	80.04	897	2e-171
NC_000932.1	Arabidopsis thaliana	Plants	Land Plants	chloroplast	TAG0014_chr_M:158881-160230	77.46	315	1e-43
NC_000932.1	Arabidopsis thaliana	Plants	Land Plants	chloroplast	TAG0014_chr_M:478490-479524	98.35	1030	0
NC_001320.1	Oryza sativa Japonica Group	Plants	Land Plants	plastid	TAG0014_chr_M:425985-426409	75.12	430	2e-47
NC_001666.2	Zea mays	Plants	Land Plants	chloroplast	TAG0014_chr_M:425985-426409	73.72	430	2e-37
NC_001879.2	Nicotiana tabacum	Plants	Land Plants	plastid	TAG0014_chr_M:242715-243402	95.2	687	0
NC_001879.2	Nicotiana tabacum	Plants	Land Plants	plastid	TAG0014_chr_M:122988-124596	88.9	1631	0
NC_001879.2	Nicotiana tabacum	Plants	Land Plants	plastid	TAG0014_chr_M:52851-53889	91.01	1012	0
NC_001879.2	Nicotiana tabacum	Plants	Land Plants	plastid	TAG0014_chr_M:122988-124596	88.9	1631	0
NC_001879.2	Nicotiana tabacum	Plants	Land Plants	plastid	TAG0014_chr_M:158881-160230	87.05	417	2e-126
NC_001879.2	Nicotiana tabacum	Plants	Land Plants	plastid	TAG0014_chr_M:160264-164857	86.61	224	3e-60
NC_001879.2	Nicotiana tabacum	Plants	Land Plants	plastid	TAG0014_chr_M:160264-164857	90.26	575	0
NC_001879.2	Nicotiana tabacum	Plants	Land Plants	plastid	TAG0014_chr_M:179624-180391	95.69	766	0
NC_001879.2	Nicotiana tabacum	Plants	Land Plants	plastid	TAG0014_chr_M:425985-426409	75.35	430	4e-49
NC_001879.2	Nicotiana tabacum	Plants	Land Plants	plastid	TAG0014_chr_M:478490-479524	98.64	1032	0
NC_001879.2	Nicotiana tabacum	Plants	Land Plants	plastid	TAG0014_chr_M:478490-479524	98.64	1032	0
NC_001879.2	Nicotiana tabacum	Plants	Land Plants	plastid	TAG0014_chr_M:20785-24708	95.2	3959	0
NC_001879.2	Nicotiana tabacum	Plants	Land Plants	plastid	TAG0014_chr_M:179008-179411	80.75	426	7e-81
NC_001879.2	Nicotiana tabacum	Plants	Land Plants	plastid	TAG0014_chr_M:41661-42172	87.84	436	1e-143
NC_001879.2	Nicotiana tabacum	Plants	Land Plants	plastid	TAG0014_chr_M:160264-164857	73.05	820	9e-50
NC_001879.2	Nicotiana tabacum	Plants	Land Plants	plastid	TAG0014_chr_M:160264-164857	83.05	236	4e-48
NC_001879.2	Nicotiana tabacum	Plants	Land Plants	plastid	TAG0014_chr_M:179624-180391	95.69	766	0
NC_001879.2	Nicotiana tabacum	Plants	Land Plants	plastid	TAG0014_chr_M:160264-164857	80.57	736	3e-144
NC_001879.2	Nicotiana tabacum	Plants	Land Plants	plastid	TAG0014_chr_M:20785-24708	95.2	3959	0
NC_002202.1	Spinacia oleracea	Plants	Land Plants	plastid	TAG0014_chr_M:160264-164857	87.45	542	8e-175
NC_002202.1	Spinacia oleracea	Plants	Land Plants	plastid	TAG0014_chr_M:322018-322171	90.43	115	3e-36
NC_002202.1	Spinacia oleracea	Plants	Land Plants	plastid	TAG0014_chr_M:158881-160230	88.81	134	2e-37
NC_002202.1	Spinacia oleracea	Plants	Land Plants	plastid	TAG0014_chr_M:179624-180391	94.65	710	0
NC_002202.1	Spinacia oleracea	Plants	Land Plants	plastid	TAG0014_chr_M:160264-164857	83.92	255	7e-61
NC_002202.1	Spinacia oleracea	Plants	Land Plants	plastid	TAG0014_chr_M:322018-322171	90.43	115	3e-36
NC_002202.1	Spinacia oleracea	Plants	Land Plants	plastid	TAG0014_chr_M:160264-164857	78.93	560	4e-88
NC_002202.1	Spinacia oleracea	Plants	Land Plants	plastid	TAG0014_chr_M:324191-326030	74.39	1425	4e-154
NC_002202.1	Spinacia oleracea	Plants	Land Plants	plastid	TAG0014_chr_M:158881-160230	86.16	383	2e-107
NC_002202.1	Spinacia oleracea	Plants	Land Plants	plastid	TAG0014_chr_M:477131-478490	87.15	1416	0
NC_002202.1	Spinacia oleracea	Plants	Land Plants	plastid	TAG0014_chr_M:478490-479524	98.73	1024	0
NC_002202.1	Spinacia oleracea	Plants	Land Plants	plastid	TAG0014_chr_M:425985-426409	75.23	428	4e-49
NC_002202.1	Spinacia oleracea	Plants	Land Plants	plastid	TAG0014_chr_M:242715-243402	94.18	687	0
NC_002202.1	Spinacia oleracea	Plants	Land Plants	plastid	TAG0014_chr_M:52851-53889	90.85	1027	0
NC_002202.1	Spinacia oleracea	Plants	Land Plants	plastid	TAG0014_chr_M:478490-479524	98.73	1024	0
NC_002202.1	Spinacia oleracea	Plants	Land Plants	plastid	TAG0014_chr_M:179624-180391	94.65	710	0
NC_002202.1	Spinacia oleracea	Plants	Land Plants	plastid	TAG0014_chr_M:477131-478490	87.15	1416	0
NC_002693.2	Oenothera elata subsp. hookeri	Plants	Land Plants	plastid	TAG0014_chr_M:52851-53889	93.39	1029	0
NC_002693.2	Oenothera elata subsp. hookeri	Plants	Land Plants	plastid	TAG0014_chr_M:314090-314742	98.25	628	0
NC_002693.2	Oenothera elata subsp. hookeri	Plants	Land Plants	plastid	TAG0014_chr_M:158881-160230	85.55	443	7e-121
NC_002693.2	Oenothera elata subsp. hookeri	Plants	Land Plants	plastid	TAG0014_chr_M:20785-24708	83.33	180	3e-34
NC_002693.2	Oenothera elata subsp. hookeri	Plants	Land Plants	plastid	TAG0014_chr_M:20785-24708	92.59	553	0
NC_002693.2	Oenothera elata subsp. hookeri	Plants	Land Plants	plastid	TAG0014_chr_M:20785-24708	92.78	263	1e-103
NC_002693.2	Oenothera elata subsp. hookeri	Plants	Land Plants	plastid	TAG0014_chr_M:160264-164857	78.43	4394	0
NC_002693.2	Oenothera elata subsp. hookeri	Plants	Land Plants	plastid	TAG0014_chr_M:179008-179411	76.9	394	2e-47
NC_002693.2	Oenothera elata subsp. hookeri	Plants	Land Plants	plastid	TAG0014_chr_M:477131-478490	93.98	1379	0
NC_002693.2	Oenothera elata subsp. hookeri	Plants	Land Plants	plastid	TAG0014_chr_M:41661-42172	87.84	436	4e-144
NC_002693.2	Oenothera elata subsp. hookeri	Plants	Land Plants	plastid	TAG0014_chr_M:20785-24708	92.78	263	1e-103
NC_002693.2	Oenothera elata subsp. hookeri	Plants	Land Plants	plastid	TAG0014_chr_M:314090-314742	98.25	628	0
NC_002693.2	Oenothera elata subsp. hookeri	Plants	Land Plants	plastid	TAG0014_chr_M:20785-24708	92.59	553	0
NC_002693.2	Oenothera elata subsp. hookeri	Plants	Land Plants	plastid	TAG0014_chr_M:477131-478490	93.98	1379	0
NC_002693.2	Oenothera elata subsp. hookeri	Plants	Land Plants	plastid	TAG0014_chr_M:20785-24708	95.54	2042	0
NC_002693.2	Oenothera elata subsp. hookeri	Plants	Land Plants	plastid	TAG0014_chr_M:20785-24708	83.33	180	3e-34
NC_002693.2	Oenothera elata subsp. hookeri	Plants	Land Plants	plastid	TAG0014_chr_M:20785-24708	95.54	2042	0
NC_002693.2	Oenothera elata subsp. hookeri	Plants	Land Plants	plastid	TAG0014_chr_M:158881-160230	85.07	201	2e-46
NC_002693.2	Oenothera elata subsp. hookeri	Plants	Land Plants	plastid	TAG0014_chr_M:425985-426409	74.42	430	2e-42
NC_002693.2	Oenothera elata subsp. hookeri	Plants	Land Plants	plastid	TAG0014_chr_M:242715-243402	96.36	687	0
NC_002694.1	Lotus japonicus Accession MG-20	Plants	Land Plants	chloroplast	TAG0014_chr_M:314739-322020	82.91	1422	0
NC_002694.1	Lotus japonicus Accession MG-20	Plants	Land Plants	chloroplast	TAG0014_chr_M:314739-322020	96.3	4896	0
NC_002694.1	Lotus japonicus Accession MG-20	Plants	Land Plants	chloroplast	TAG0014_chr_M:314739-322020	96.3	4896	0
NC_002694.1	Lotus japonicus Accession MG-20	Plants	Land Plants	chloroplast	TAG0014_chr_M:160264-164857	82.85	694	1e-167
NC_002694.1	Lotus japonicus Accession MG-20	Plants	Land Plants	chloroplast	TAG0014_chr_M:477131-478490	84.8	638	3e-169
NC_002694.1	Lotus japonicus Accession MG-20	Plants	Land Plants	chloroplast	TAG0014_chr_M:477131-478490	84.8	638	3e-169
NC_002694.1	Lotus japonicus Accession MG-20	Plants	Land Plants	chloroplast	TAG0014_chr_M:158881-160230	88.35	395	4e-128
NC_002694.1	Lotus japonicus Accession MG-20	Plants	Land Plants	chloroplast	TAG0014_chr_M:160264-164857	80.31	513	2e-96
NC_002694.1	Lotus japonicus Accession MG-20	Plants	Land Plants	chloroplast	TAG0014_chr_M:314739-322020	90.31	227	3e-76
NC_002694.1	Lotus japonicus Accession MG-20	Plants	Land Plants	chloroplast	TAG0014_chr_M:160264-164857	87.9	124	7e-31
NC_002694.1	Lotus japonicus Accession MG-20	Plants	Land Plants	chloroplast	TAG0014_chr_M:41661-42172	87.39	436	9e-141
NC_002694.1	Lotus japonicus Accession MG-20	Plants	Land Plants	chloroplast	TAG0014_chr_M:179624-180391	93.34	766	0
NC_002694.1	Lotus japonicus Accession MG-20	Plants	Land Plants	chloroplast	TAG0014_chr_M:158881-160230	84.39	173	5e-38
NC_002694.1	Lotus japonicus Accession MG-20	Plants	Land Plants	chloroplast	TAG0014_chr_M:314739-322020	82.41	1626	0
NC_002694.1	Lotus japonicus Accession MG-20	Plants	Land Plants	chloroplast	TAG0014_chr_M:242715-243402	94.32	687	0
NC_002694.1	Lotus japonicus Accession MG-20	Plants	Land Plants	chloroplast	TAG0014_chr_M:477131-478490	87.87	701	0
NC_002694.1	Lotus japonicus Accession MG-20	Plants	Land Plants	chloroplast	TAG0014_chr_M:477131-478490	87.87	701	0
NC_002694.1	Lotus japonicus Accession MG-20	Plants	Land Plants	chloroplast	TAG0014_chr_M:314739-322020	90.31	227	3e-76
NC_002694.1	Lotus japonicus Accession MG-20	Plants	Land Plants	chloroplast	TAG0014_chr_M:179624-180391	93.34	766	0
NC_002762.1	Triticum aestivum	Plants	Land Plants	chloroplast	TAG0014_chr_M:425985-426409	73.94	426	8e-41
NC_003119.6	Medicago truncatula Variety Jema Long A-17	Plants	Land Plants	chloroplast	TAG0014_chr_M:160264-164857	88.52	122	4e-33
NC_003119.6	Medicago truncatula Variety Jema Long A-17	Plants	Land Plants	chloroplast	TAG0014_chr_M:160264-164857	89.09	165	3e-50
NC_003119.6	Medicago truncatula Variety Jema Long A-17	Plants	Land Plants	chloroplast	TAG0014_chr_M:158881-160230	91.67	336	1e-127
NC_003119.6	Medicago truncatula Variety Jema Long A-17	Plants	Land Plants	chloroplast	TAG0014_chr_M:242715-243402	94.76	687	0
NC_003119.6	Medicago truncatula Variety Jema Long A-17	Plants	Land Plants	chloroplast	TAG0014_chr_M:160264-164857	87.69	520	5e-167
NC_003119.6	Medicago truncatula Variety Jema Long A-17	Plants	Land Plants	chloroplast	TAG0014_chr_M:158881-160230	84.94	166	2e-37
NC_003119.6	Medicago truncatula Variety Jema Long A-17	Plants	Land Plants	chloroplast	TAG0014_chr_M:52851-53889	89.48	1027	0
NC_003119.6	Medicago truncatula Variety Jema Long A-17	Plants	Land Plants	chloroplast	TAG0014_chr_M:41661-42172	87.13	435	1e-138
NC_003119.6	Medicago truncatula Variety Jema Long A-17	Plants	Land Plants	chloroplast	TAG0014_chr_M:160264-164857	87.19	359	1e-107
NC_004561.1	Atropa belladonna Ab5p(kan)	Plants	Land Plants	chloroplast	TAG0014_chr_M:477131-478490	91.06	369	5e-137
NC_004561.1	Atropa belladonna Ab5p(kan)	Plants	Land Plants	chloroplast	TAG0014_chr_M:160264-164857	78.71	742	5e-117
NC_004561.1	Atropa belladonna Ab5p(kan)	Plants	Land Plants	chloroplast	TAG0014_chr_M:122988-124596	88.85	1632	0
NC_004561.1	Atropa belladonna Ab5p(kan)	Plants	Land Plants	chloroplast	TAG0014_chr_M:425985-426409	75.35	430	4e-49
NC_004561.1	Atropa belladonna Ab5p(kan)	Plants	Land Plants	chloroplast	TAG0014_chr_M:477131-478490	90.5	516	0
NC_004561.1	Atropa belladonna Ab5p(kan)	Plants	Land Plants	chloroplast	TAG0014_chr_M:158881-160230	86.14	404	7e-116
NC_004561.1	Atropa belladonna Ab5p(kan)	Plants	Land Plants	chloroplast	TAG0014_chr_M:477131-478490	91.06	369	5e-137
NC_004561.1	Atropa belladonna Ab5p(kan)	Plants	Land Plants	chloroplast	TAG0014_chr_M:179008-179411	81.32	423	7e-86
NC_004561.1	Atropa belladonna Ab5p(kan)	Plants	Land Plants	chloroplast	TAG0014_chr_M:20785-24708	95.78	3935	0
NC_004561.1	Atropa belladonna Ab5p(kan)	Plants	Land Plants	chloroplast	TAG0014_chr_M:160264-164857	83.12	231	1e-48
NC_004561.1	Atropa belladonna Ab5p(kan)	Plants	Land Plants	chloroplast	TAG0014_chr_M:179624-180391	95.04	766	0
NC_004561.1	Atropa belladonna Ab5p(kan)	Plants	Land Plants	chloroplast	TAG0014_chr_M:477131-478490	90.5	516	0
NC_004561.1	Atropa belladonna Ab5p(kan)	Plants	Land Plants	chloroplast	TAG0014_chr_M:242715-243402	95.43	679	0
NC_004561.1	Atropa belladonna Ab5p(kan)	Plants	Land Plants	chloroplast	TAG0014_chr_M:477131-478490	94.1	288	9e-120
NC_004561.1	Atropa belladonna Ab5p(kan)	Plants	Land Plants	chloroplast	TAG0014_chr_M:41661-42172	88.07	436	3e-145
NC_004561.1	Atropa belladonna Ab5p(kan)	Plants	Land Plants	chloroplast	TAG0014_chr_M:122988-124596	88.85	1632	0
NC_004561.1	Atropa belladonna Ab5p(kan)	Plants	Land Plants	chloroplast	TAG0014_chr_M:160264-164857	79	281	2e-41
NC_004561.1	Atropa belladonna Ab5p(kan)	Plants	Land Plants	chloroplast	TAG0014_chr_M:179624-180391	95.17	766	0
NC_004561.1	Atropa belladonna Ab5p(kan)	Plants	Land Plants	chloroplast	TAG0014_chr_M:160264-164857	84.71	255	7e-61
NC_004561.1	Atropa belladonna Ab5p(kan)	Plants	Land Plants	chloroplast	TAG0014_chr_M:160264-164857	90.09	575	0
NC_004561.1	Atropa belladonna Ab5p(kan)	Plants	Land Plants	chloroplast	TAG0014_chr_M:477131-478490	94.1	288	9e-120
NC_004561.1	Atropa belladonna Ab5p(kan)	Plants	Land Plants	chloroplast	TAG0014_chr_M:52851-53889	90.91	1012	0
NC_004561.1	Atropa belladonna Ab5p(kan)	Plants	Land Plants	chloroplast	TAG0014_chr_M:20785-24708	95.73	3935	0
NC_004993.1	Calycanthus floridus var. glaucus	Plants	Land Plants	chloroplast	TAG0014_chr_M:41661-42172	86.01	436	3e-130
NC_004993.1	Calycanthus floridus var. glaucus	Plants	Land Plants	chloroplast	TAG0014_chr_M:160264-164857	90.13	395	5e-142
NC_004993.1	Calycanthus floridus var. glaucus	Plants	Land Plants	chloroplast	TAG0014_chr_M:122988-124596	89.12	1627	0
NC_004993.1	Calycanthus floridus var. glaucus	Plants	Land Plants	chloroplast	TAG0014_chr_M:160264-164857	82.56	860	0
NC_004993.1	Calycanthus floridus var. glaucus	Plants	Land Plants	chloroplast	TAG0014_chr_M:158881-160230	87.32	410	3e-124
NC_004993.1	Calycanthus floridus var. glaucus	Plants	Land Plants	chloroplast	TAG0014_chr_M:179008-179411	83.57	420	6e-102
NC_004993.1	Calycanthus floridus var. glaucus	Plants	Land Plants	chloroplast	TAG0014_chr_M:324191-326030	78.19	1518	0
NC_004993.1	Calycanthus floridus var. glaucus	Plants	Land Plants	chloroplast	TAG0014_chr_M:242715-243402	95.34	687	0
NC_004993.1	Calycanthus floridus var. glaucus	Plants	Land Plants	chloroplast	TAG0014_chr_M:52851-53889	91.05	1006	0
NC_004993.1	Calycanthus floridus var. glaucus	Plants	Land Plants	chloroplast	TAG0014_chr_M:314090-314742	95.44	658	0
NC_004993.1	Calycanthus floridus var. glaucus	Plants	Land Plants	chloroplast	TAG0014_chr_M:122988-124596	89.12	1627	0
NC_004993.1	Calycanthus floridus var. glaucus	Plants	Land Plants	chloroplast	TAG0014_chr_M:314090-314742	95.44	658	0
NC_004993.1	Calycanthus floridus var. glaucus	Plants	Land Plants	chloroplast	TAG0014_chr_M:425985-426409	73.77	427	5e-38
NC_004993.1	Calycanthus floridus var. glaucus	Plants	Land Plants	chloroplast	TAG0014_chr_M:478490-479524	98.65	1035	0
NC_004993.1	Calycanthus floridus var. glaucus	Plants	Land Plants	chloroplast	TAG0014_chr_M:160264-164857	94.12	102	7e-36
NC_004993.1	Calycanthus floridus var. glaucus	Plants	Land Plants	chloroplast	TAG0014_chr_M:478490-479524	98.65	1035	0
NC_004993.1	Calycanthus floridus var. glaucus	Plants	Land Plants	chloroplast	TAG0014_chr_M:158881-160230	80.3	269	6e-47
NC_005086.1	Amborella trichopoda	Plants	Land Plants	chloroplast	TAG0014_chr_M:160264-164857	84.04	401	1e-98
NC_005086.1	Amborella trichopoda	Plants	Land Plants	chloroplast	TAG0014_chr_M:160264-164857	88.78	490	1e-168
NC_005086.1	Amborella trichopoda	Plants	Land Plants	chloroplast	TAG0014_chr_M:179008-179411	79.64	388	1e-64
NC_005086.1	Amborella trichopoda	Plants	Land Plants	chloroplast	TAG0014_chr_M:477131-478490	89.04	1405	0
NC_005086.1	Amborella trichopoda	Plants	Land Plants	chloroplast	TAG0014_chr_M:314739-322020	90.68	1374	0
NC_005086.1	Amborella trichopoda	Plants	Land Plants	chloroplast	TAG0014_chr_M:314739-322020	90.68	1374	0
NC_005086.1	Amborella trichopoda	Plants	Land Plants	chloroplast	TAG0014_chr_M:314739-322020	89.19	370	2e-123
NC_005086.1	Amborella trichopoda	Plants	Land Plants	chloroplast	TAG0014_chr_M:314090-314742	94.41	662	0
NC_005086.1	Amborella trichopoda	Plants	Land Plants	chloroplast	TAG0014_chr_M:478490-479524	97.67	1032	0
NC_005086.1	Amborella trichopoda	Plants	Land Plants	chloroplast	TAG0014_chr_M:314090-314742	94.41	662	0
NC_005086.1	Amborella trichopoda	Plants	Land Plants	chloroplast	TAG0014_chr_M:477131-478490	89.04	1405	0
NC_005086.1	Amborella trichopoda	Plants	Land Plants	chloroplast	TAG0014_chr_M:478490-479524	97.67	1032	0
NC_005086.1	Amborella trichopoda	Plants	Land Plants	chloroplast	TAG0014_chr_M:314739-322020	80.86	397	7e-68
NC_005086.1	Amborella trichopoda	Plants	Land Plants	chloroplast	TAG0014_chr_M:314739-322020	95.78	5051	0
NC_005086.1	Amborella trichopoda	Plants	Land Plants	chloroplast	TAG0014_chr_M:314739-322020	95.78	5051	0
NC_005086.1	Amborella trichopoda	Plants	Land Plants	chloroplast	TAG0014_chr_M:314739-322020	89.19	370	2e-123
NC_005086.1	Amborella trichopoda	Plants	Land Plants	chloroplast	TAG0014_chr_M:122988-124596	88.19	1634	0
NC_005086.1	Amborella trichopoda	Plants	Land Plants	chloroplast	TAG0014_chr_M:179624-180391	92.76	774	0
NC_005086.1	Amborella trichopoda	Plants	Land Plants	chloroplast	TAG0014_chr_M:160264-164857	88.08	151	2e-41
NC_005086.1	Amborella trichopoda	Plants	Land Plants	chloroplast	TAG0014_chr_M:122988-124596	88.19	1634	0
NC_005086.1	Amborella trichopoda	Plants	Land Plants	chloroplast	TAG0014_chr_M:314739-322020	80.86	397	7e-68
NC_005086.1	Amborella trichopoda	Plants	Land Plants	chloroplast	TAG0014_chr_M:179624-180391	92.76	774	0
NC_005878.2	Saccharum hybrid cultivar SP80-3280	Plants	Land Plants	chloroplast	TAG0014_chr_M:425985-426409	74.31	432	8e-41
NC_005973.1	Oryza nivara SL10	Plants	Land Plants	chloroplast	TAG0014_chr_M:425985-426409	74.88	430	8e-46
NC_006050.1	Nymphaea alba	Plants	Land Plants	chloroplast	TAG0014_chr_M:122988-124596	88.53	1631	0
NC_006050.1	Nymphaea alba	Plants	Land Plants	chloroplast	TAG0014_chr_M:477131-478490	85.93	1400	0
NC_006050.1	Nymphaea alba	Plants	Land Plants	chloroplast	TAG0014_chr_M:179624-180391	93.29	745	0
NC_006050.1	Nymphaea alba	Plants	Land Plants	chloroplast	TAG0014_chr_M:477131-478490	85.93	1400	0
NC_006050.1	Nymphaea alba	Plants	Land Plants	chloroplast	TAG0014_chr_M:52851-53889	89.19	1027	0
NC_006050.1	Nymphaea alba	Plants	Land Plants	chloroplast	TAG0014_chr_M:179624-180391	93.29	745	0
NC_006050.1	Nymphaea alba	Plants	Land Plants	chloroplast	TAG0014_chr_M:20785-24708	92.14	3942	0
NC_006050.1	Nymphaea alba	Plants	Land Plants	chloroplast	TAG0014_chr_M:242715-243402	94.61	687	0
NC_006050.1	Nymphaea alba	Plants	Land Plants	chloroplast	TAG0014_chr_M:20785-24708	92.14	3942	0
NC_006050.1	Nymphaea alba	Plants	Land Plants	chloroplast	TAG0014_chr_M:122988-124596	88.53	1631	0
NC_006084.1	Saccharum officinarum	Plants	Land Plants	chloroplast	TAG0014_chr_M:425985-426409	74.19	430	8e-41
NC_006290.1	Panax ginseng	Plants	Land Plants	chloroplast	TAG0014_chr_M:314090-314742	96.78	652	0
NC_006290.1	Panax ginseng	Plants	Land Plants	chloroplast	TAG0014_chr_M:314090-314742	96.78	652	0
NC_006290.1	Panax ginseng	Plants	Land Plants	chloroplast	TAG0014_chr_M:314739-322020	95.71	7178	0
NC_006290.1	Panax ginseng	Plants	Land Plants	chloroplast	TAG0014_chr_M:314739-322020	92.73	220	7e-83
NC_006290.1	Panax ginseng	Plants	Land Plants	chloroplast	TAG0014_chr_M:179624-180391	95	760	0
NC_006290.1	Panax ginseng	Plants	Land Plants	chloroplast	TAG0014_chr_M:158881-160230	84.8	454	4e-123
NC_006290.1	Panax ginseng	Plants	Land Plants	chloroplast	TAG0014_chr_M:314739-322020	95.71	7178	0
NC_006290.1	Panax ginseng	Plants	Land Plants	chloroplast	TAG0014_chr_M:242715-243402	96.22	688	0
NC_006290.1	Panax ginseng	Plants	Land Plants	chloroplast	TAG0014_chr_M:160264-164857	75.02	1445	6e-146
NC_006290.1	Panax ginseng	Plants	Land Plants	chloroplast	TAG0014_chr_M:314739-322020	92.73	220	7e-83
NC_006290.1	Panax ginseng	Plants	Land Plants	chloroplast	TAG0014_chr_M:20785-24708	96.03	2618	0
NC_006290.1	Panax ginseng	Plants	Land Plants	chloroplast	TAG0014_chr_M:20785-24708	96.03	2618	0
NC_006290.1	Panax ginseng	Plants	Land Plants	chloroplast	TAG0014_chr_M:179008-179411	79.24	419	4e-64
NC_006290.1	Panax ginseng	Plants	Land Plants	chloroplast	TAG0014_chr_M:179624-180391	95	760	0
NC_006290.1	Panax ginseng	Plants	Land Plants	chloroplast	TAG0014_chr_M:425985-426409	74.74	392	4e-39
NC_006290.1	Panax ginseng	Plants	Land Plants	chloroplast	TAG0014_chr_M:322018-322171	91.85	135	2e-47
NC_006290.1	Panax ginseng	Plants	Land Plants	chloroplast	TAG0014_chr_M:478490-479524	98.84	1032	0
NC_006290.1	Panax ginseng	Plants	Land Plants	chloroplast	TAG0014_chr_M:322018-322171	91.85	135	2e-47
NC_006290.1	Panax ginseng	Plants	Land Plants	chloroplast	TAG0014_chr_M:324191-326030	75.17	1027	6e-113
NC_006290.1	Panax ginseng	Plants	Land Plants	chloroplast	TAG0014_chr_M:160264-164857	88.03	309	1e-97
NC_006290.1	Panax ginseng	Plants	Land Plants	chloroplast	TAG0014_chr_M:122988-124596	89.05	1626	0
NC_006290.1	Panax ginseng	Plants	Land Plants	chloroplast	TAG0014_chr_M:477131-478490	90.89	1383	0
NC_006290.1	Panax ginseng	Plants	Land Plants	chloroplast	TAG0014_chr_M:20785-24708	95.19	728	0
NC_006290.1	Panax ginseng	Plants	Land Plants	chloroplast	TAG0014_chr_M:41661-42172	89.22	436	1e-153
NC_006290.1	Panax ginseng	Plants	Land Plants	chloroplast	TAG0014_chr_M:160264-164857	77.99	1872	0
NC_006290.1	Panax ginseng	Plants	Land Plants	chloroplast	TAG0014_chr_M:20785-24708	95.19	728	0
NC_006290.1	Panax ginseng	Plants	Land Plants	chloroplast	TAG0014_chr_M:478490-479524	98.84	1032	0
NC_006290.1	Panax ginseng	Plants	Land Plants	chloroplast	TAG0014_chr_M:477131-478490	90.89	1383	0
NC_006290.1	Panax ginseng	Plants	Land Plants	chloroplast	TAG0014_chr_M:52851-53889	92.86	1008	0
NC_006290.1	Panax ginseng	Plants	Land Plants	chloroplast	TAG0014_chr_M:122988-124596	89.05	1626	0
NC_007144.1	Cucumis sativus	Plants	Land Plants	chloroplast	TAG0014_chr_M:20785-24708	97.22	467	0
NC_007144.1	Cucumis sativus	Plants	Land Plants	chloroplast	TAG0014_chr_M:478490-479524	99.13	1032	0
NC_007144.1	Cucumis sativus	Plants	Land Plants	chloroplast	TAG0014_chr_M:242715-243402	96.22	687	0
NC_007144.1	Cucumis sativus	Plants	Land Plants	chloroplast	TAG0014_chr_M:20785-24708	95.16	2480	0
NC_007144.1	Cucumis sativus	Plants	Land Plants	chloroplast	TAG0014_chr_M:478490-479524	99.13	1032	0
NC_007144.1	Cucumis sativus	Plants	Land Plants	chloroplast	TAG0014_chr_M:314739-322020	89.15	2673	0
NC_007144.1	Cucumis sativus	Plants	Land Plants	chloroplast	TAG0014_chr_M:314739-322020	89.34	2673	0
NC_007144.1	Cucumis sativus	Plants	Land Plants	chloroplast	TAG0014_chr_M:52851-53889	92.11	1027	0
NC_007144.1	Cucumis sativus	Plants	Land Plants	chloroplast	TAG0014_chr_M:314739-322020	98.31	4489	0
NC_007144.1	Cucumis sativus	Plants	Land Plants	chloroplast	TAG0014_chr_M:122988-124596	89.31	1627	0
NC_007144.1	Cucumis sativus	Plants	Land Plants	chloroplast	TAG0014_chr_M:314090-314742	96.81	659	0
NC_007144.1	Cucumis sativus	Plants	Land Plants	chloroplast	TAG0014_chr_M:314739-322020	98.22	4492	0
NC_007144.1	Cucumis sativus	Plants	Land Plants	chloroplast	TAG0014_chr_M:477131-478490	90.78	1378	0
NC_007144.1	Cucumis sativus	Plants	Land Plants	chloroplast	TAG0014_chr_M:20785-24708	97.22	467	0
NC_007144.1	Cucumis sativus	Plants	Land Plants	chloroplast	TAG0014_chr_M:158881-160230	85.95	185	6e-47
NC_007144.1	Cucumis sativus	Plants	Land Plants	chloroplast	TAG0014_chr_M:160264-164857	87.9	124	2e-31
NC_007144.1	Cucumis sativus	Plants	Land Plants	chloroplast	TAG0014_chr_M:314090-314742	96.97	659	0
NC_007144.1	Cucumis sativus	Plants	Land Plants	chloroplast	TAG0014_chr_M:20785-24708	99.24	132	6e-61
NC_007144.1	Cucumis sativus	Plants	Land Plants	chloroplast	TAG0014_chr_M:160264-164857	86.42	243	3e-64
NC_007144.1	Cucumis sativus	Plants	Land Plants	chloroplast	TAG0014_chr_M:477131-478490	90.85	1377	0
NC_007144.1	Cucumis sativus	Plants	Land Plants	chloroplast	TAG0014_chr_M:160264-164857	85.24	725	0
NC_007144.1	Cucumis sativus	Plants	Land Plants	chloroplast	TAG0014_chr_M:158881-160230	84.57	499	2e-130
NC_007144.1	Cucumis sativus	Plants	Land Plants	chloroplast	TAG0014_chr_M:20785-24708	95.12	2480	0
NC_007144.1	Cucumis sativus	Plants	Land Plants	chloroplast	TAG0014_chr_M:122988-124596	89.24	1627	0
NC_007144.1	Cucumis sativus	Plants	Land Plants	chloroplast	TAG0014_chr_M:425985-426409	75.38	390	4e-44
NC_007144.1	Cucumis sativus	Plants	Land Plants	chloroplast	TAG0014_chr_M:160264-164857	82.85	729	1e-173
NC_007144.1	Cucumis sativus	Plants	Land Plants	chloroplast	TAG0014_chr_M:41661-42172	88.99	436	2e-152
NC_007144.1	Cucumis sativus	Plants	Land Plants	chloroplast	TAG0014_chr_M:20785-24708	99.24	132	6e-61
NC_007407.1	Acorus calamus	Plants	Land Plants	plastid	TAG0014_chr_M:314739-322020	88.41	561	0
NC_007407.1	Acorus calamus	Plants	Land Plants	plastid	TAG0014_chr_M:314739-322020	90.96	177	1e-60
NC_007407.1	Acorus calamus	Plants	Land Plants	plastid	TAG0014_chr_M:20785-24708	92.36	812	0
NC_007407.1	Acorus calamus	Plants	Land Plants	plastid	TAG0014_chr_M:20785-24708	93.61	1972	0
NC_007407.1	Acorus calamus	Plants	Land Plants	plastid	TAG0014_chr_M:314739-322020	88.05	812	0
NC_007407.1	Acorus calamus	Plants	Land Plants	plastid	TAG0014_chr_M:52851-53889	89.84	1014	0
NC_007407.1	Acorus calamus	Plants	Land Plants	plastid	TAG0014_chr_M:314739-322020	88.41	561	0
NC_007407.1	Acorus calamus	Plants	Land Plants	plastid	TAG0014_chr_M:322018-322171	81.82	121	5e-19
NC_007407.1	Acorus calamus	Plants	Land Plants	plastid	TAG0014_chr_M:314739-322020	88.05	812	0
NC_007407.1	Acorus calamus	Plants	Land Plants	plastid	TAG0014_chr_M:322018-322171	81.82	121	5e-19
NC_007407.1	Acorus calamus	Plants	Land Plants	plastid	TAG0014_chr_M:478490-479524	98.06	1032	0
NC_007407.1	Acorus calamus	Plants	Land Plants	plastid	TAG0014_chr_M:20785-24708	92.36	812	0
NC_007407.1	Acorus calamus	Plants	Land Plants	plastid	TAG0014_chr_M:179008-179411	78.79	429	6e-67
NC_007407.1	Acorus calamus	Plants	Land Plants	plastid	TAG0014_chr_M:20785-24708	90.47	703	0
NC_007407.1	Acorus calamus	Plants	Land Plants	plastid	TAG0014_chr_M:314739-322020	95.3	5661	0
NC_007407.1	Acorus calamus	Plants	Land Plants	plastid	TAG0014_chr_M:158881-160230	84.8	408	2e-107
NC_007407.1	Acorus calamus	Plants	Land Plants	plastid	TAG0014_chr_M:478490-479524	98.06	1032	0
NC_007407.1	Acorus calamus	Plants	Land Plants	plastid	TAG0014_chr_M:314739-322020	90.96	177	1e-60
NC_007407.1	Acorus calamus	Plants	Land Plants	plastid	TAG0014_chr_M:20785-24708	90.47	703	0
NC_007407.1	Acorus calamus	Plants	Land Plants	plastid	TAG0014_chr_M:314739-322020	95.3	5661	0
NC_007407.1	Acorus calamus	Plants	Land Plants	plastid	TAG0014_chr_M:324191-326030	80.99	463	2e-98
NC_007407.1	Acorus calamus	Plants	Land Plants	plastid	TAG0014_chr_M:20785-24708	93.61	1972	0
NC_007499.1	Phalaenopsis aphrodite subsp. formosana	Plants	Land Plants	chloroplast	TAG0014_chr_M:314739-322020	94.17	5693	0
NC_007499.1	Phalaenopsis aphrodite subsp. formosana	Plants	Land Plants	chloroplast	TAG0014_chr_M:179624-180391	92.62	745	0
NC_007499.1	Phalaenopsis aphrodite subsp. formosana	Plants	Land Plants	chloroplast	TAG0014_chr_M:122988-124596	87.95	1635	0
NC_007499.1	Phalaenopsis aphrodite subsp. formosana	Plants	Land Plants	chloroplast	TAG0014_chr_M:122988-124596	87.95	1635	0
NC_007499.1	Phalaenopsis aphrodite subsp. formosana	Plants	Land Plants	chloroplast	TAG0014_chr_M:314739-322020	85.56	1586	0
NC_007499.1	Phalaenopsis aphrodite subsp. formosana	Plants	Land Plants	chloroplast	TAG0014_chr_M:314739-322020	94.12	5693	0
NC_007499.1	Phalaenopsis aphrodite subsp. formosana	Plants	Land Plants	chloroplast	TAG0014_chr_M:314739-322020	87.32	552	3e-171
NC_007499.1	Phalaenopsis aphrodite subsp. formosana	Plants	Land Plants	chloroplast	TAG0014_chr_M:324191-326030	75.7	1074	3e-131
NC_007499.1	Phalaenopsis aphrodite subsp. formosana	Plants	Land Plants	chloroplast	TAG0014_chr_M:179624-180391	92.62	745	0
NC_007500.1	Nicotiana sylvestris	Plants	Land Plants	chloroplast	TAG0014_chr_M:160264-164857	73.05	820	9e-50
NC_007500.1	Nicotiana sylvestris	Plants	Land Plants	chloroplast	TAG0014_chr_M:122988-124596	88.9	1631	0
NC_007500.1	Nicotiana sylvestris	Plants	Land Plants	chloroplast	TAG0014_chr_M:179624-180391	95.69	766	0
NC_007500.1	Nicotiana sylvestris	Plants	Land Plants	chloroplast	TAG0014_chr_M:478490-479524	98.64	1032	0
NC_007500.1	Nicotiana sylvestris	Plants	Land Plants	chloroplast	TAG0014_chr_M:179008-179411	80.75	426	7e-81
NC_007500.1	Nicotiana sylvestris	Plants	Land Plants	chloroplast	TAG0014_chr_M:160264-164857	80.57	736	3e-144
NC_007500.1	Nicotiana sylvestris	Plants	Land Plants	chloroplast	TAG0014_chr_M:179624-180391	95.69	766	0
NC_007500.1	Nicotiana sylvestris	Plants	Land Plants	chloroplast	TAG0014_chr_M:478490-479524	98.64	1032	0
NC_007500.1	Nicotiana sylvestris	Plants	Land Plants	chloroplast	TAG0014_chr_M:158881-160230	87.05	417	2e-126
NC_007500.1	Nicotiana sylvestris	Plants	Land Plants	chloroplast	TAG0014_chr_M:425985-426409	75.35	430	4e-49
NC_007500.1	Nicotiana sylvestris	Plants	Land Plants	chloroplast	TAG0014_chr_M:41661-42172	87.84	436	1e-143
NC_007500.1	Nicotiana sylvestris	Plants	Land Plants	chloroplast	TAG0014_chr_M:122988-124596	88.9	1631	0
NC_007500.1	Nicotiana sylvestris	Plants	Land Plants	chloroplast	TAG0014_chr_M:160264-164857	83.05	236	4e-48
NC_007500.1	Nicotiana sylvestris	Plants	Land Plants	chloroplast	TAG0014_chr_M:20785-24708	95.2	3959	0
NC_007500.1	Nicotiana sylvestris	Plants	Land Plants	chloroplast	TAG0014_chr_M:160264-164857	90.26	575	0
NC_007500.1	Nicotiana sylvestris	Plants	Land Plants	chloroplast	TAG0014_chr_M:242715-243402	95.2	687	0
NC_007500.1	Nicotiana sylvestris	Plants	Land Plants	chloroplast	TAG0014_chr_M:20785-24708	95.2	3959	0
NC_007500.1	Nicotiana sylvestris	Plants	Land Plants	chloroplast	TAG0014_chr_M:52851-53889	91.01	1012	0
NC_007500.1	Nicotiana sylvestris	Plants	Land Plants	chloroplast	TAG0014_chr_M:160264-164857	86.61	224	3e-60
NC_007578.1	Lactuca sativa	Plants	Land Plants	chloroplast	TAG0014_chr_M:20785-24708	93.58	3958	0
NC_007578.1	Lactuca sativa	Plants	Land Plants	chloroplast	TAG0014_chr_M:179008-179411	79.58	431	2e-71
NC_007578.1	Lactuca sativa	Plants	Land Plants	chloroplast	TAG0014_chr_M:20785-24708	93.58	3958	0
NC_007578.1	Lactuca sativa	Plants	Land Plants	chloroplast	TAG0014_chr_M:314739-322020	88.43	1115	0
NC_007578.1	Lactuca sativa	Plants	Land Plants	chloroplast	TAG0014_chr_M:41661-42172	86.61	433	1e-133
NC_007578.1	Lactuca sativa	Plants	Land Plants	chloroplast	TAG0014_chr_M:122988-124596	88.75	1627	0
NC_007578.1	Lactuca sativa	Plants	Land Plants	chloroplast	TAG0014_chr_M:477131-478490	89.17	1403	0
NC_007578.1	Lactuca sativa	Plants	Land Plants	chloroplast	TAG0014_chr_M:122988-124596	88.75	1627	0
NC_007578.1	Lactuca sativa	Plants	Land Plants	chloroplast	TAG0014_chr_M:478490-479524	98.35	1032	0
NC_007578.1	Lactuca sativa	Plants	Land Plants	chloroplast	TAG0014_chr_M:314739-322020	93.97	879	0
NC_007578.1	Lactuca sativa	Plants	Land Plants	chloroplast	TAG0014_chr_M:179624-180391	93.34	766	0
NC_007578.1	Lactuca sativa	Plants	Land Plants	chloroplast	TAG0014_chr_M:478490-479524	98.35	1032	0
NC_007578.1	Lactuca sativa	Plants	Land Plants	chloroplast	TAG0014_chr_M:314739-322020	97.86	4711	0
NC_007578.1	Lactuca sativa	Plants	Land Plants	chloroplast	TAG0014_chr_M:314090-314742	96.49	655	0
NC_007578.1	Lactuca sativa	Plants	Land Plants	chloroplast	TAG0014_chr_M:242715-243402	96.22	687	0
NC_007578.1	Lactuca sativa	Plants	Land Plants	chloroplast	TAG0014_chr_M:314739-322020	90.58	1178	0
NC_007578.1	Lactuca sativa	Plants	Land Plants	chloroplast	TAG0014_chr_M:179624-180391	93.34	766	0
NC_007578.1	Lactuca sativa	Plants	Land Plants	chloroplast	TAG0014_chr_M:314090-314742	96.49	655	0
NC_007578.1	Lactuca sativa	Plants	Land Plants	chloroplast	TAG0014_chr_M:314739-322020	97.86	4711	0
NC_007578.1	Lactuca sativa	Plants	Land Plants	chloroplast	TAG0014_chr_M:314739-322020	88.43	1115	0
NC_007578.1	Lactuca sativa	Plants	Land Plants	chloroplast	TAG0014_chr_M:477131-478490	89.17	1403	0
NC_007602.1	Nicotiana tomentosiformis	Plants	Land Plants	chloroplast	TAG0014_chr_M:179008-179411	80.99	426	2e-82
NC_007602.1	Nicotiana tomentosiformis	Plants	Land Plants	chloroplast	TAG0014_chr_M:478490-479524	98.64	1032	0
NC_007602.1	Nicotiana tomentosiformis	Plants	Land Plants	chloroplast	TAG0014_chr_M:20785-24708	95.81	3935	0
NC_007602.1	Nicotiana tomentosiformis	Plants	Land Plants	chloroplast	TAG0014_chr_M:242715-243402	95.05	687	0
NC_007602.1	Nicotiana tomentosiformis	Plants	Land Plants	chloroplast	TAG0014_chr_M:52851-53889	91.11	1012	0
NC_007602.1	Nicotiana tomentosiformis	Plants	Land Plants	chloroplast	TAG0014_chr_M:160264-164857	84.71	255	7e-61
NC_007602.1	Nicotiana tomentosiformis	Plants	Land Plants	chloroplast	TAG0014_chr_M:41661-42172	87.67	438	7e-142
NC_007602.1	Nicotiana tomentosiformis	Plants	Land Plants	chloroplast	TAG0014_chr_M:179624-180391	95.56	766	0
NC_007602.1	Nicotiana tomentosiformis	Plants	Land Plants	chloroplast	TAG0014_chr_M:477131-478490	87.85	815	0
NC_007602.1	Nicotiana tomentosiformis	Plants	Land Plants	chloroplast	TAG0014_chr_M:158881-160230	86.49	422	3e-124
NC_007602.1	Nicotiana tomentosiformis	Plants	Land Plants	chloroplast	TAG0014_chr_M:122988-124596	88.73	1632	0
NC_007602.1	Nicotiana tomentosiformis	Plants	Land Plants	chloroplast	TAG0014_chr_M:20785-24708	95.81	3935	0
NC_007602.1	Nicotiana tomentosiformis	Plants	Land Plants	chloroplast	TAG0014_chr_M:160264-164857	80.57	736	3e-144
NC_007602.1	Nicotiana tomentosiformis	Plants	Land Plants	chloroplast	TAG0014_chr_M:122988-124596	88.73	1632	0
NC_007602.1	Nicotiana tomentosiformis	Plants	Land Plants	chloroplast	TAG0014_chr_M:477131-478490	87.85	815	0
NC_007602.1	Nicotiana tomentosiformis	Plants	Land Plants	chloroplast	TAG0014_chr_M:160264-164857	90.45	576	0
NC_007602.1	Nicotiana tomentosiformis	Plants	Land Plants	chloroplast	TAG0014_chr_M:160264-164857	85.42	192	7e-46
NC_007602.1	Nicotiana tomentosiformis	Plants	Land Plants	chloroplast	TAG0014_chr_M:478490-479524	98.64	1032	0
NC_007602.1	Nicotiana tomentosiformis	Plants	Land Plants	chloroplast	TAG0014_chr_M:477131-478490	90.79	369	2e-135
NC_007602.1	Nicotiana tomentosiformis	Plants	Land Plants	chloroplast	TAG0014_chr_M:477131-478490	90.79	369	2e-135
NC_007602.1	Nicotiana tomentosiformis	Plants	Land Plants	chloroplast	TAG0014_chr_M:179624-180391	95.56	766	0
NC_007602.1	Nicotiana tomentosiformis	Plants	Land Plants	chloroplast	TAG0014_chr_M:425985-426409	75.12	430	2e-47
NC_007898.3	Solanum lycopersicum	Plants	Land Plants	chloroplast	TAG0014_chr_M:160264-164857	80.14	282	6e-47
NC_007898.3	Solanum lycopersicum	Plants	Land Plants	chloroplast	TAG0014_chr_M:160264-164857	80.14	282	6e-47
NC_007898.3	Solanum lycopersicum	Plants	Land Plants	chloroplast	TAG0014_chr_M:425985-426409	74.88	430	8e-46
NC_007898.3	Solanum lycopersicum	Plants	Land Plants	chloroplast	TAG0014_chr_M:425985-426409	74.88	430	8e-46
NC_007898.3	Solanum lycopersicum	Plants	Land Plants	chloroplast	TAG0014_chr_M:179008-179411	81.03	427	6e-82
NC_007898.3	Solanum lycopersicum	Plants	Land Plants	chloroplast	TAG0014_chr_M:179008-179411	81.03	427	6e-82
NC_007898.3	Solanum lycopersicum	Plants	Land Plants	chloroplast	TAG0014_chr_M:158881-160230	84.96	419	5e-112
NC_007898.3	Solanum lycopersicum	Plants	Land Plants	chloroplast	TAG0014_chr_M:158881-160230	84.96	419	5e-112
NC_007898.3	Solanum lycopersicum	Plants	Land Plants	chloroplast	TAG0014_chr_M:20785-24708	95.9	2047	0
NC_007898.3	Solanum lycopersicum	Plants	Land Plants	chloroplast	TAG0014_chr_M:20785-24708	95.9	2047	0
NC_007898.3	Solanum lycopersicum	Plants	Land Plants	chloroplast	TAG0014_chr_M:20785-24708	95.9	2047	0
NC_007898.3	Solanum lycopersicum	Plants	Land Plants	chloroplast	TAG0014_chr_M:20785-24708	95.9	2047	0
NC_007898.3	Solanum lycopersicum	Plants	Land Plants	chloroplast	TAG0014_chr_M:160264-164857	86.1	187	4e-48
NC_007898.3	Solanum lycopersicum	Plants	Land Plants	chloroplast	TAG0014_chr_M:160264-164857	86.1	187	4e-48
NC_007898.3	Solanum lycopersicum	Plants	Land Plants	chloroplast	TAG0014_chr_M:179624-180391	94.93	769	0
NC_007898.3	Solanum lycopersicum	Plants	Land Plants	chloroplast	TAG0014_chr_M:179624-180391	94.93	769	0
NC_007898.3	Solanum lycopersicum	Plants	Land Plants	chloroplast	TAG0014_chr_M:179624-180391	94.93	769	0
NC_007898.3	Solanum lycopersicum	Plants	Land Plants	chloroplast	TAG0014_chr_M:179624-180391	94.93	769	0
NC_007898.3	Solanum lycopersicum	Plants	Land Plants	chloroplast	TAG0014_chr_M:41661-42172	87.84	436	1e-143
NC_007898.3	Solanum lycopersicum	Plants	Land Plants	chloroplast	TAG0014_chr_M:41661-42172	87.84	436	1e-143
NC_007898.3	Solanum lycopersicum	Plants	Land Plants	chloroplast	TAG0014_chr_M:122988-124596	88.84	1631	0
NC_007898.3	Solanum lycopersicum	Plants	Land Plants	chloroplast	TAG0014_chr_M:122988-124596	88.84	1631	0
NC_007898.3	Solanum lycopersicum	Plants	Land Plants	chloroplast	TAG0014_chr_M:122988-124596	88.84	1631	0
NC_007898.3	Solanum lycopersicum	Plants	Land Plants	chloroplast	TAG0014_chr_M:122988-124596	88.84	1631	0
NC_007898.3	Solanum lycopersicum	Plants	Land Plants	chloroplast	TAG0014_chr_M:160264-164857	89.72	564	0
NC_007898.3	Solanum lycopersicum	Plants	Land Plants	chloroplast	TAG0014_chr_M:160264-164857	89.72	564	0
NC_007898.3	Solanum lycopersicum	Plants	Land Plants	chloroplast	TAG0014_chr_M:242715-243402	95.05	687	0
NC_007898.3	Solanum lycopersicum	Plants	Land Plants	chloroplast	TAG0014_chr_M:242715-243402	95.05	687	0
NC_007898.3	Solanum lycopersicum	Plants	Land Plants	chloroplast	TAG0014_chr_M:160264-164857	79.67	723	7e-131
NC_007898.3	Solanum lycopersicum	Plants	Land Plants	chloroplast	TAG0014_chr_M:160264-164857	79.67	723	7e-131
NC_007898.3	Solanum lycopersicum	Plants	Land Plants	chloroplast	TAG0014_chr_M:20785-24708	95.58	1925	0
NC_007898.3	Solanum lycopersicum	Plants	Land Plants	chloroplast	TAG0014_chr_M:20785-24708	95.58	1925	0
NC_007898.3	Solanum lycopersicum	Plants	Land Plants	chloroplast	TAG0014_chr_M:52851-53889	90.12	1012	0
NC_007898.3	Solanum lycopersicum	Plants	Land Plants	chloroplast	TAG0014_chr_M:52851-53889	90.12	1012	0
NC_007898.3	Solanum lycopersicum	Plants	Land Plants	chloroplast	TAG0014_chr_M:160264-164857	85.53	228	2e-57
NC_007898.3	Solanum lycopersicum	Plants	Land Plants	chloroplast	TAG0014_chr_M:160264-164857	85.53	228	2e-57
NC_007898.3	Solanum lycopersicum	Plants	Land Plants	chloroplast	TAG0014_chr_M:20785-24708	95.58	1925	0
NC_007898.3	Solanum lycopersicum	Plants	Land Plants	chloroplast	TAG0014_chr_M:20785-24708	95.58	1925	0
NC_007942.1	Glycine max	Plants	Land Plants	chloroplast	TAG0014_chr_M:122988-124596	87.74	1631	0
NC_007942.1	Glycine max	Plants	Land Plants	chloroplast	TAG0014_chr_M:158881-160230	78.09	283	2e-36
NC_007942.1	Glycine max	Plants	Land Plants	chloroplast	TAG0014_chr_M:179624-180391	93.89	769	0
NC_007942.1	Glycine max	Plants	Land Plants	chloroplast	TAG0014_chr_M:314739-322020	82.82	1595	0
NC_007942.1	Glycine max	Plants	Land Plants	chloroplast	TAG0014_chr_M:179624-180391	93.89	769	0
NC_007942.1	Glycine max	Plants	Land Plants	chloroplast	TAG0014_chr_M:52851-53889	89.68	1027	0
NC_007942.1	Glycine max	Plants	Land Plants	chloroplast	TAG0014_chr_M:477131-478490	93.53	201	4e-78
NC_007942.1	Glycine max	Plants	Land Plants	chloroplast	TAG0014_chr_M:477131-478490	93.53	201	4e-78
NC_007942.1	Glycine max	Plants	Land Plants	chloroplast	TAG0014_chr_M:160264-164857	86.59	164	2e-42
NC_007942.1	Glycine max	Plants	Land Plants	chloroplast	TAG0014_chr_M:314090-314742	95.27	655	0
NC_007942.1	Glycine max	Plants	Land Plants	chloroplast	TAG0014_chr_M:314090-314742	95.27	655	0
NC_007942.1	Glycine max	Plants	Land Plants	chloroplast	TAG0014_chr_M:314739-322020	95.38	5460	0
NC_007942.1	Glycine max	Plants	Land Plants	chloroplast	TAG0014_chr_M:242715-243402	94.91	687	0
NC_007942.1	Glycine max	Plants	Land Plants	chloroplast	TAG0014_chr_M:158881-160230	84.8	421	7e-111
NC_007942.1	Glycine max	Plants	Land Plants	chloroplast	TAG0014_chr_M:477131-478490	85.52	1098	0
NC_007942.1	Glycine max	Plants	Land Plants	chloroplast	TAG0014_chr_M:314739-322020	95.38	5460	0
NC_007942.1	Glycine max	Plants	Land Plants	chloroplast	TAG0014_chr_M:160264-164857	81.8	401	1e-83
NC_007942.1	Glycine max	Plants	Land Plants	chloroplast	TAG0014_chr_M:160264-164857	87.23	517	4e-163
NC_007942.1	Glycine max	Plants	Land Plants	chloroplast	TAG0014_chr_M:314739-322020	83.19	1356	0
NC_007942.1	Glycine max	Plants	Land Plants	chloroplast	TAG0014_chr_M:477131-478490	85.52	1098	0
NC_007942.1	Glycine max	Plants	Land Plants	chloroplast	TAG0014_chr_M:122988-124596	87.74	1631	0
NC_007943.1	Solanum bulbocastanum	Plants	Land Plants	chloroplast	TAG0014_chr_M:314739-322020	97.72	4515	0
NC_007943.1	Solanum bulbocastanum	Plants	Land Plants	chloroplast	TAG0014_chr_M:160264-164857	86.1	187	4e-48
NC_007943.1	Solanum bulbocastanum	Plants	Land Plants	chloroplast	TAG0014_chr_M:242715-243402	95.2	687	0
NC_007943.1	Solanum bulbocastanum	Plants	Land Plants	chloroplast	TAG0014_chr_M:179624-180391	94.93	769	0
NC_007943.1	Solanum bulbocastanum	Plants	Land Plants	chloroplast	TAG0014_chr_M:477131-478490	90.51	369	1e-133
NC_007943.1	Solanum bulbocastanum	Plants	Land Plants	chloroplast	TAG0014_chr_M:160264-164857	79.67	723	7e-131
NC_007943.1	Solanum bulbocastanum	Plants	Land Plants	chloroplast	TAG0014_chr_M:425985-426409	75.35	430	4e-49
NC_007943.1	Solanum bulbocastanum	Plants	Land Plants	chloroplast	TAG0014_chr_M:20785-24708	95.78	3935	0
NC_007943.1	Solanum bulbocastanum	Plants	Land Plants	chloroplast	TAG0014_chr_M:179624-180391	94.93	769	0
NC_007943.1	Solanum bulbocastanum	Plants	Land Plants	chloroplast	TAG0014_chr_M:20785-24708	95.78	3935	0
NC_007943.1	Solanum bulbocastanum	Plants	Land Plants	chloroplast	TAG0014_chr_M:160264-164857	85.4	226	6e-57
NC_007943.1	Solanum bulbocastanum	Plants	Land Plants	chloroplast	TAG0014_chr_M:158881-160230	85.4	404	3e-110
NC_007943.1	Solanum bulbocastanum	Plants	Land Plants	chloroplast	TAG0014_chr_M:477131-478490	90.7	516	0
NC_007943.1	Solanum bulbocastanum	Plants	Land Plants	chloroplast	TAG0014_chr_M:41661-42172	87.84	436	1e-143
NC_007943.1	Solanum bulbocastanum	Plants	Land Plants	chloroplast	TAG0014_chr_M:477131-478490	93.75	288	4e-118
NC_007943.1	Solanum bulbocastanum	Plants	Land Plants	chloroplast	TAG0014_chr_M:477131-478490	90.51	369	1e-133
NC_007943.1	Solanum bulbocastanum	Plants	Land Plants	chloroplast	TAG0014_chr_M:477131-478490	90.7	516	0
NC_007943.1	Solanum bulbocastanum	Plants	Land Plants	chloroplast	TAG0014_chr_M:314739-322020	97.72	4515	0
NC_007943.1	Solanum bulbocastanum	Plants	Land Plants	chloroplast	TAG0014_chr_M:52851-53889	90.52	1013	0
NC_007943.1	Solanum bulbocastanum	Plants	Land Plants	chloroplast	TAG0014_chr_M:314739-322020	90.3	2660	0
NC_007943.1	Solanum bulbocastanum	Plants	Land Plants	chloroplast	TAG0014_chr_M:160264-164857	90	570	0
NC_007943.1	Solanum bulbocastanum	Plants	Land Plants	chloroplast	TAG0014_chr_M:314739-322020	90.3	2660	0
NC_007943.1	Solanum bulbocastanum	Plants	Land Plants	chloroplast	TAG0014_chr_M:122988-124596	88.84	1631	0
NC_007943.1	Solanum bulbocastanum	Plants	Land Plants	chloroplast	TAG0014_chr_M:160264-164857	80.14	282	6e-47
NC_007943.1	Solanum bulbocastanum	Plants	Land Plants	chloroplast	TAG0014_chr_M:122988-124596	88.84	1631	0
NC_007943.1	Solanum bulbocastanum	Plants	Land Plants	chloroplast	TAG0014_chr_M:179008-179411	81.97	427	1e-88
NC_007943.1	Solanum bulbocastanum	Plants	Land Plants	chloroplast	TAG0014_chr_M:477131-478490	93.75	288	4e-118
NC_007944.1	Gossypium hirsutum	Plants	Land Plants	chloroplast	TAG0014_chr_M:20785-24708	95.66	3961	0
NC_007944.1	Gossypium hirsutum	Plants	Land Plants	chloroplast	TAG0014_chr_M:20785-24708	95.66	3961	0
NC_007944.1	Gossypium hirsutum	Plants	Land Plants	chloroplast	TAG0014_chr_M:477131-478490	95.79	285	1e-127
NC_007944.1	Gossypium hirsutum	Plants	Land Plants	chloroplast	TAG0014_chr_M:324191-326030	79.16	1867	0
NC_007944.1	Gossypium hirsutum	Plants	Land Plants	chloroplast	TAG0014_chr_M:158881-160230	77.39	376	1e-48
NC_007944.1	Gossypium hirsutum	Plants	Land Plants	chloroplast	TAG0014_chr_M:179008-179411	78.33	443	6e-62
NC_007944.1	Gossypium hirsutum	Plants	Land Plants	chloroplast	TAG0014_chr_M:478490-479524	99.03	1032	0
NC_007944.1	Gossypium hirsutum	Plants	Land Plants	chloroplast	TAG0014_chr_M:478490-479524	99.03	1032	0
NC_007944.1	Gossypium hirsutum	Plants	Land Plants	chloroplast	TAG0014_chr_M:41661-42172	88.51	435	1e-148
NC_007944.1	Gossypium hirsutum	Plants	Land Plants	chloroplast	TAG0014_chr_M:314090-314742	98.62	654	0
NC_007944.1	Gossypium hirsutum	Plants	Land Plants	chloroplast	TAG0014_chr_M:160264-164857	79.83	471	2e-81
NC_007944.1	Gossypium hirsutum	Plants	Land Plants	chloroplast	TAG0014_chr_M:158881-160230	91.09	348	5e-127
NC_007944.1	Gossypium hirsutum	Plants	Land Plants	chloroplast	TAG0014_chr_M:477131-478490	91.35	1098	0
NC_007944.1	Gossypium hirsutum	Plants	Land Plants	chloroplast	TAG0014_chr_M:160264-164857	75.91	1270	4e-153
NC_007944.1	Gossypium hirsutum	Plants	Land Plants	chloroplast	TAG0014_chr_M:52851-53889	92.37	1022	0
NC_007944.1	Gossypium hirsutum	Plants	Land Plants	chloroplast	TAG0014_chr_M:122988-124596	88.99	1626	0
NC_007944.1	Gossypium hirsutum	Plants	Land Plants	chloroplast	TAG0014_chr_M:477131-478490	91.35	1098	0
NC_007944.1	Gossypium hirsutum	Plants	Land Plants	chloroplast	TAG0014_chr_M:314090-314742	98.62	654	0
NC_007944.1	Gossypium hirsutum	Plants	Land Plants	chloroplast	TAG0014_chr_M:160264-164857	83.99	893	0
NC_007944.1	Gossypium hirsutum	Plants	Land Plants	chloroplast	TAG0014_chr_M:477131-478490	95.79	285	1e-127
NC_007944.1	Gossypium hirsutum	Plants	Land Plants	chloroplast	TAG0014_chr_M:242715-243402	96.36	687	0
NC_007944.1	Gossypium hirsutum	Plants	Land Plants	chloroplast	TAG0014_chr_M:122988-124596	88.99	1626	0
NC_007957.1	Vitis vinifera	Plants	Land Plants	chloroplast	TAG0014_chr_M:477131-478490	90.8	587	0
NC_007957.1	Vitis vinifera	Plants	Land Plants	chloroplast	TAG0014_chr_M:41661-42172	91.72	435	7e-172
NC_007957.1	Vitis vinifera	Plants	Land Plants	chloroplast	TAG0014_chr_M:179624-180391	96.34	764	0
NC_007957.1	Vitis vinifera	Plants	Land Plants	chloroplast	TAG0014_chr_M:314090-314742	97.28	661	0
NC_007957.1	Vitis vinifera	Plants	Land Plants	chloroplast	TAG0014_chr_M:322018-322171	92.52	147	4e-54
NC_007957.1	Vitis vinifera	Plants	Land Plants	chloroplast	TAG0014_chr_M:477131-478490	90.8	587	0
NC_007957.1	Vitis vinifera	Plants	Land Plants	chloroplast	TAG0014_chr_M:477131-478490	91.48	681	0
NC_007957.1	Vitis vinifera	Plants	Land Plants	chloroplast	TAG0014_chr_M:52851-53889	94.05	1026	0
NC_007957.1	Vitis vinifera	Plants	Land Plants	chloroplast	TAG0014_chr_M:179624-180391	96.34	764	0
NC_007957.1	Vitis vinifera	Plants	Land Plants	chloroplast	TAG0014_chr_M:160264-164857	80.92	1420	0
NC_007957.1	Vitis vinifera	Plants	Land Plants	chloroplast	TAG0014_chr_M:314090-314742	97.28	661	0
NC_007957.1	Vitis vinifera	Plants	Land Plants	chloroplast	TAG0014_chr_M:477131-478490	91.48	681	0
NC_007957.1	Vitis vinifera	Plants	Land Plants	chloroplast	TAG0014_chr_M:20785-24708	96.62	3939	0
NC_007957.1	Vitis vinifera	Plants	Land Plants	chloroplast	TAG0014_chr_M:478490-479524	98.55	1032	0
NC_007957.1	Vitis vinifera	Plants	Land Plants	chloroplast	TAG0014_chr_M:179008-179411	83.61	427	4e-103
NC_007957.1	Vitis vinifera	Plants	Land Plants	chloroplast	TAG0014_chr_M:324191-326030	77.7	1731	0
NC_007957.1	Vitis vinifera	Plants	Land Plants	chloroplast	TAG0014_chr_M:122988-124596	89.27	1631	0
NC_007957.1	Vitis vinifera	Plants	Land Plants	chloroplast	TAG0014_chr_M:160264-164857	78.31	1448	0
NC_007957.1	Vitis vinifera	Plants	Land Plants	chloroplast	TAG0014_chr_M:20785-24708	96.62	3939	0
NC_007957.1	Vitis vinifera	Plants	Land Plants	chloroplast	TAG0014_chr_M:242715-243402	96.51	687	0
NC_007957.1	Vitis vinifera	Plants	Land Plants	chloroplast	TAG0014_chr_M:122988-124596	89.27	1631	0
NC_007957.1	Vitis vinifera	Plants	Land Plants	chloroplast	TAG0014_chr_M:322018-322171	92.52	147	4e-54
NC_007957.1	Vitis vinifera	Plants	Land Plants	chloroplast	TAG0014_chr_M:160264-164857	77.6	1165	4e-173
NC_007957.1	Vitis vinifera	Plants	Land Plants	chloroplast	TAG0014_chr_M:158881-160230	80.37	983	0
NC_007957.1	Vitis vinifera	Plants	Land Plants	chloroplast	TAG0014_chr_M:478490-479524	98.55	1032	0
NC_007977.1	Helianthus annuus	Plants	Land Plants	chloroplast	TAG0014_chr_M:477131-478490	88.64	1118	0
NC_007977.1	Helianthus annuus	Plants	Land Plants	chloroplast	TAG0014_chr_M:122988-124596	88.77	1629	0
NC_007977.1	Helianthus annuus	Plants	Land Plants	chloroplast	TAG0014_chr_M:179624-180391	93.07	765	0
NC_007977.1	Helianthus annuus	Plants	Land Plants	chloroplast	TAG0014_chr_M:314739-322020	97.69	4554	0
NC_007977.1	Helianthus annuus	Plants	Land Plants	chloroplast	TAG0014_chr_M:477131-478490	94.77	306	1e-132
NC_007977.1	Helianthus annuus	Plants	Land Plants	chloroplast	TAG0014_chr_M:41661-42172	87.53	433	3e-140
NC_007977.1	Helianthus annuus	Plants	Land Plants	chloroplast	TAG0014_chr_M:122988-124596	88.77	1629	0
NC_007977.1	Helianthus annuus	Plants	Land Plants	chloroplast	TAG0014_chr_M:314739-322020	85.63	1162	0
NC_007977.1	Helianthus annuus	Plants	Land Plants	chloroplast	TAG0014_chr_M:314739-322020	91.51	1154	0
NC_007977.1	Helianthus annuus	Plants	Land Plants	chloroplast	TAG0014_chr_M:179624-180391	93.07	765	0
NC_007977.1	Helianthus annuus	Plants	Land Plants	chloroplast	TAG0014_chr_M:20785-24708	94.13	511	0
NC_007977.1	Helianthus annuus	Plants	Land Plants	chloroplast	TAG0014_chr_M:314739-322020	85.63	1162	0
NC_007977.1	Helianthus annuus	Plants	Land Plants	chloroplast	TAG0014_chr_M:242715-243402	96.94	687	0
NC_007977.1	Helianthus annuus	Plants	Land Plants	chloroplast	TAG0014_chr_M:478490-479524	98.45	1032	0
NC_007977.1	Helianthus annuus	Plants	Land Plants	chloroplast	TAG0014_chr_M:477131-478490	88.64	1118	0
NC_007977.1	Helianthus annuus	Plants	Land Plants	chloroplast	TAG0014_chr_M:179008-179411	77.8	428	3e-55
NC_007977.1	Helianthus annuus	Plants	Land Plants	chloroplast	TAG0014_chr_M:314739-322020	93.22	988	0
NC_007977.1	Helianthus annuus	Plants	Land Plants	chloroplast	TAG0014_chr_M:20785-24708	93.15	2992	0
NC_007977.1	Helianthus annuus	Plants	Land Plants	chloroplast	TAG0014_chr_M:314739-322020	97.69	4554	0
NC_007977.1	Helianthus annuus	Plants	Land Plants	chloroplast	TAG0014_chr_M:20785-24708	93.15	2992	0
NC_007977.1	Helianthus annuus	Plants	Land Plants	chloroplast	TAG0014_chr_M:478490-479524	98.45	1032	0
NC_007977.1	Helianthus annuus	Plants	Land Plants	chloroplast	TAG0014_chr_M:20785-24708	94.13	511	0
NC_007977.1	Helianthus annuus	Plants	Land Plants	chloroplast	TAG0014_chr_M:477131-478490	94.77	306	1e-132
NC_008096.2	Solanum tuberosum	Plants	Land Plants	chloroplast	TAG0014_chr_M:314739-322020	97.72	4515	0
NC_008096.2	Solanum tuberosum	Plants	Land Plants	chloroplast	TAG0014_chr_M:160264-164857	79.79	282	3e-45
NC_008096.2	Solanum tuberosum	Plants	Land Plants	chloroplast	TAG0014_chr_M:122988-124596	88.9	1631	0
NC_008096.2	Solanum tuberosum	Plants	Land Plants	chloroplast	TAG0014_chr_M:314739-322020	97.72	4515	0
NC_008096.2	Solanum tuberosum	Plants	Land Plants	chloroplast	TAG0014_chr_M:179008-179411	81.03	427	6e-82
NC_008096.2	Solanum tuberosum	Plants	Land Plants	chloroplast	TAG0014_chr_M:314739-322020	90.3	2660	0
NC_008096.2	Solanum tuberosum	Plants	Land Plants	chloroplast	TAG0014_chr_M:160264-164857	85.4	226	6e-57
NC_008096.2	Solanum tuberosum	Plants	Land Plants	chloroplast	TAG0014_chr_M:158881-160230	85.44	419	2e-115
NC_008096.2	Solanum tuberosum	Plants	Land Plants	chloroplast	TAG0014_chr_M:52851-53889	90.62	1013	0
NC_008096.2	Solanum tuberosum	Plants	Land Plants	chloroplast	TAG0014_chr_M:160264-164857	80.5	723	6e-141
NC_008096.2	Solanum tuberosum	Plants	Land Plants	chloroplast	TAG0014_chr_M:314739-322020	90.3	2660	0
NC_008096.2	Solanum tuberosum	Plants	Land Plants	chloroplast	TAG0014_chr_M:425985-426409	75.35	430	4e-49
NC_008096.2	Solanum tuberosum	Plants	Land Plants	chloroplast	TAG0014_chr_M:20785-24708	95.78	3935	0
NC_008096.2	Solanum tuberosum	Plants	Land Plants	chloroplast	TAG0014_chr_M:160264-164857	86.1	187	4e-48
NC_008096.2	Solanum tuberosum	Plants	Land Plants	chloroplast	TAG0014_chr_M:122988-124596	88.9	1631	0
NC_008096.2	Solanum tuberosum	Plants	Land Plants	chloroplast	TAG0014_chr_M:179624-180391	94.93	769	0
NC_008096.2	Solanum tuberosum	Plants	Land Plants	chloroplast	TAG0014_chr_M:179624-180391	94.93	769	0
NC_008096.2	Solanum tuberosum	Plants	Land Plants	chloroplast	TAG0014_chr_M:20785-24708	95.78	3935	0
NC_008096.2	Solanum tuberosum	Plants	Land Plants	chloroplast	TAG0014_chr_M:41661-42172	87.84	436	1e-143
NC_008096.2	Solanum tuberosum	Plants	Land Plants	chloroplast	TAG0014_chr_M:160264-164857	90.18	570	0
NC_008096.2	Solanum tuberosum	Plants	Land Plants	chloroplast	TAG0014_chr_M:242715-243402	95.2	687	0
NC_008115.1	Eucalyptus globulus subsp. globulus	Plants	Land Plants	chloroplast	TAG0014_chr_M:20785-24708	99.44	3923	0
NC_008115.1	Eucalyptus globulus subsp. globulus	Plants	Land Plants	chloroplast	TAG0014_chr_M:477131-478490	99.78	1359	0
NC_008115.1	Eucalyptus globulus subsp. globulus	Plants	Land Plants	chloroplast	TAG0014_chr_M:179624-180391	100	767	0
NC_008115.1	Eucalyptus globulus subsp. globulus	Plants	Land Plants	chloroplast	TAG0014_chr_M:160264-164857	97.86	4619	0
NC_008115.1	Eucalyptus globulus subsp. globulus	Plants	Land Plants	chloroplast	TAG0014_chr_M:242715-243402	100	687	0
NC_008115.1	Eucalyptus globulus subsp. globulus	Plants	Land Plants	chloroplast	TAG0014_chr_M:322172-322443	97.42	271	8e-129
NC_008115.1	Eucalyptus globulus subsp. globulus	Plants	Land Plants	chloroplast	TAG0014_chr_M:52851-53889	99.9	1038	0
NC_008115.1	Eucalyptus globulus subsp. globulus	Plants	Land Plants	chloroplast	TAG0014_chr_M:322018-322171	98.69	153	2e-72
NC_008115.1	Eucalyptus globulus subsp. globulus	Plants	Land Plants	chloroplast	TAG0014_chr_M:322018-322171	98.69	153	2e-72
NC_008115.1	Eucalyptus globulus subsp. globulus	Plants	Land Plants	chloroplast	TAG0014_chr_M:477131-478490	99.78	1359	0
NC_008115.1	Eucalyptus globulus subsp. globulus	Plants	Land Plants	chloroplast	TAG0014_chr_M:314090-314742	100	652	0
NC_008115.1	Eucalyptus globulus subsp. globulus	Plants	Land Plants	chloroplast	TAG0014_chr_M:425985-426409	75	428	2e-47
NC_008115.1	Eucalyptus globulus subsp. globulus	Plants	Land Plants	chloroplast	TAG0014_chr_M:314090-314742	100	652	0
NC_008115.1	Eucalyptus globulus subsp. globulus	Plants	Land Plants	chloroplast	TAG0014_chr_M:322172-322403	96.96	230	4e-106
NC_008115.1	Eucalyptus globulus subsp. globulus	Plants	Land Plants	chloroplast	TAG0014_chr_M:179624-180391	100	767	0
NC_008115.1	Eucalyptus globulus subsp. globulus	Plants	Land Plants	chloroplast	TAG0014_chr_M:41661-42172	99.41	512	0
NC_008115.1	Eucalyptus globulus subsp. globulus	Plants	Land Plants	chloroplast	TAG0014_chr_M:179008-179411	78.49	451	3e-65
NC_008115.1	Eucalyptus globulus subsp. globulus	Plants	Land Plants	chloroplast	TAG0014_chr_M:122988-124596	90.77	1625	0
NC_008115.1	Eucalyptus globulus subsp. globulus	Plants	Land Plants	chloroplast	TAG0014_chr_M:478490-479524	100	1034	0
NC_008115.1	Eucalyptus globulus subsp. globulus	Plants	Land Plants	chloroplast	TAG0014_chr_M:122988-124596	90.77	1625	0
NC_008115.1	Eucalyptus globulus subsp. globulus	Plants	Land Plants	chloroplast	TAG0014_chr_M:322172-322443	96.96	230	5e-106
NC_008115.1	Eucalyptus globulus subsp. globulus	Plants	Land Plants	chloroplast	TAG0014_chr_M:158881-160230	99.11	1349	0
NC_008115.1	Eucalyptus globulus subsp. globulus	Plants	Land Plants	chloroplast	TAG0014_chr_M:322172-322403	96.97	231	1e-106
NC_008115.1	Eucalyptus globulus subsp. globulus	Plants	Land Plants	chloroplast	TAG0014_chr_M:314739-322020	99.93	7283	0
NC_008115.1	Eucalyptus globulus subsp. globulus	Plants	Land Plants	chloroplast	TAG0014_chr_M:20785-24708	99.44	3923	0
NC_008115.1	Eucalyptus globulus subsp. globulus	Plants	Land Plants	chloroplast	TAG0014_chr_M:324191-326030	98.38	1850	0
NC_008115.1	Eucalyptus globulus subsp. globulus	Plants	Land Plants	chloroplast	TAG0014_chr_M:478490-479524	100	1034	0
NC_008115.1	Eucalyptus globulus subsp. globulus	Plants	Land Plants	chloroplast	TAG0014_chr_M:314739-322020	99.93	7283	0
NC_008155.1	Oryza sativa Indica Group	Plants	Land Plants	chloroplast	TAG0014_chr_M:425985-426409	74.88	430	8e-46
NC_008235.1	Populus alba	Plants	Land Plants	chloroplast	TAG0014_chr_M:314739-322020	97.2	5433	0
NC_008235.1	Populus alba	Plants	Land Plants	chloroplast	TAG0014_chr_M:477131-478490	86.74	988	0
NC_008235.1	Populus alba	Plants	Land Plants	chloroplast	TAG0014_chr_M:122988-124596	94.8	1212	0
NC_008235.1	Populus alba	Plants	Land Plants	chloroplast	TAG0014_chr_M:158881-160230	83.54	164	2e-32
NC_008235.1	Populus alba	Plants	Land Plants	chloroplast	TAG0014_chr_M:477131-478490	90.64	406	7e-146
NC_008235.1	Populus alba	Plants	Land Plants	chloroplast	TAG0014_chr_M:314739-322020	91.54	1843	0
NC_008235.1	Populus alba	Plants	Land Plants	chloroplast	TAG0014_chr_M:314090-314742	98.47	654	0
NC_008235.1	Populus alba	Plants	Land Plants	chloroplast	TAG0014_chr_M:322018-322171	86	150	2e-37
NC_008235.1	Populus alba	Plants	Land Plants	chloroplast	TAG0014_chr_M:477131-478490	90.64	406	7e-146
NC_008235.1	Populus alba	Plants	Land Plants	chloroplast	TAG0014_chr_M:122988-124596	77.07	314	7e-42
NC_008235.1	Populus alba	Plants	Land Plants	chloroplast	TAG0014_chr_M:478490-479524	97.87	1035	0
NC_008235.1	Populus alba	Plants	Land Plants	chloroplast	TAG0014_chr_M:477131-478490	86.74	988	0
NC_008235.1	Populus alba	Plants	Land Plants	chloroplast	TAG0014_chr_M:314739-322020	97.2	5433	0
NC_008235.1	Populus alba	Plants	Land Plants	chloroplast	TAG0014_chr_M:122988-124596	77.07	314	7e-42
NC_008235.1	Populus alba	Plants	Land Plants	chloroplast	TAG0014_chr_M:160264-164857	77.71	507	7e-71
NC_008235.1	Populus alba	Plants	Land Plants	chloroplast	TAG0014_chr_M:160264-164857	93.22	118	2e-41
NC_008235.1	Populus alba	Plants	Land Plants	chloroplast	TAG0014_chr_M:324191-326030	78.95	1729	0
NC_008235.1	Populus alba	Plants	Land Plants	chloroplast	TAG0014_chr_M:314739-322020	91.54	1843	0
NC_008235.1	Populus alba	Plants	Land Plants	chloroplast	TAG0014_chr_M:160264-164857	90.96	188	3e-65
NC_008235.1	Populus alba	Plants	Land Plants	chloroplast	TAG0014_chr_M:179624-180391	95.69	766	0
NC_008235.1	Populus alba	Plants	Land Plants	chloroplast	TAG0014_chr_M:322018-322171	86	150	2e-37
NC_008235.1	Populus alba	Plants	Land Plants	chloroplast	TAG0014_chr_M:160264-164857	87.11	706	0
NC_008235.1	Populus alba	Plants	Land Plants	chloroplast	TAG0014_chr_M:242715-243402	95.49	687	0
NC_008235.1	Populus alba	Plants	Land Plants	chloroplast	TAG0014_chr_M:425985-426409	75.7	428	2e-52
NC_008235.1	Populus alba	Plants	Land Plants	chloroplast	TAG0014_chr_M:20785-24708	95.92	3944	0
NC_008235.1	Populus alba	Plants	Land Plants	chloroplast	TAG0014_chr_M:478490-479524	97.87	1035	0
NC_008235.1	Populus alba	Plants	Land Plants	chloroplast	TAG0014_chr_M:158881-160230	89.83	344	3e-119
NC_008235.1	Populus alba	Plants	Land Plants	chloroplast	TAG0014_chr_M:179624-180391	95.69	766	0
NC_008235.1	Populus alba	Plants	Land Plants	chloroplast	TAG0014_chr_M:52851-53889	92.02	1027	0
NC_008235.1	Populus alba	Plants	Land Plants	chloroplast	TAG0014_chr_M:122988-124596	94.8	1212	0
NC_008235.1	Populus alba	Plants	Land Plants	chloroplast	TAG0014_chr_M:20785-24708	95.92	3944	0
NC_008235.1	Populus alba	Plants	Land Plants	chloroplast	TAG0014_chr_M:160264-164857	75.86	1334	4e-163
NC_008235.1	Populus alba	Plants	Land Plants	chloroplast	TAG0014_chr_M:41661-42172	84.13	504	1e-134
NC_008235.1	Populus alba	Plants	Land Plants	chloroplast	TAG0014_chr_M:314090-314742	98.47	654	0
NC_008325.1	Daucus carota subsp. sativus	Plants	Land Plants	chloroplast	TAG0014_chr_M:160264-164857	82.07	552	4e-118
NC_008325.1	Daucus carota subsp. sativus	Plants	Land Plants	chloroplast	TAG0014_chr_M:20785-24708	94.09	728	0
NC_008325.1	Daucus carota subsp. sativus	Plants	Land Plants	chloroplast	TAG0014_chr_M:314739-322020	94.38	7343	0
NC_008325.1	Daucus carota subsp. sativus	Plants	Land Plants	chloroplast	TAG0014_chr_M:20785-24708	94.54	2620	0
NC_008325.1	Daucus carota subsp. sativus	Plants	Land Plants	chloroplast	TAG0014_chr_M:179624-180391	94.41	769	0
NC_008325.1	Daucus carota subsp. sativus	Plants	Land Plants	chloroplast	TAG0014_chr_M:322018-322171	91.27	126	2e-42
NC_008325.1	Daucus carota subsp. sativus	Plants	Land Plants	chloroplast	TAG0014_chr_M:314739-322020	94.38	7343	0
NC_008325.1	Daucus carota subsp. sativus	Plants	Land Plants	chloroplast	TAG0014_chr_M:322018-322171	91.27	126	2e-42
NC_008325.1	Daucus carota subsp. sativus	Plants	Land Plants	chloroplast	TAG0014_chr_M:477131-478490	88.81	867	0
NC_008325.1	Daucus carota subsp. sativus	Plants	Land Plants	chloroplast	TAG0014_chr_M:122988-124596	88.81	1626	0
NC_008325.1	Daucus carota subsp. sativus	Plants	Land Plants	chloroplast	TAG0014_chr_M:478490-479524	98.35	1032	0
NC_008325.1	Daucus carota subsp. sativus	Plants	Land Plants	chloroplast	TAG0014_chr_M:20785-24708	94.09	728	0
NC_008325.1	Daucus carota subsp. sativus	Plants	Land Plants	chloroplast	TAG0014_chr_M:20785-24708	94.54	2620	0
NC_008325.1	Daucus carota subsp. sativus	Plants	Land Plants	chloroplast	TAG0014_chr_M:41661-42172	87.41	437	9e-141
NC_008325.1	Daucus carota subsp. sativus	Plants	Land Plants	chloroplast	TAG0014_chr_M:52851-53889	91.32	1014	0
NC_008325.1	Daucus carota subsp. sativus	Plants	Land Plants	chloroplast	TAG0014_chr_M:122988-124596	88.81	1626	0
NC_008325.1	Daucus carota subsp. sativus	Plants	Land Plants	chloroplast	TAG0014_chr_M:160264-164857	89.53	258	7e-86
NC_008325.1	Daucus carota subsp. sativus	Plants	Land Plants	chloroplast	TAG0014_chr_M:477131-478490	93.14	175	6e-67
NC_008325.1	Daucus carota subsp. sativus	Plants	Land Plants	chloroplast	TAG0014_chr_M:314090-314742	96.81	658	0
NC_008325.1	Daucus carota subsp. sativus	Plants	Land Plants	chloroplast	TAG0014_chr_M:242715-243402	95.05	687	0
NC_008325.1	Daucus carota subsp. sativus	Plants	Land Plants	chloroplast	TAG0014_chr_M:478490-479524	98.35	1032	0
NC_008325.1	Daucus carota subsp. sativus	Plants	Land Plants	chloroplast	TAG0014_chr_M:179624-180391	94.41	769	0
NC_008325.1	Daucus carota subsp. sativus	Plants	Land Plants	chloroplast	TAG0014_chr_M:160264-164857	73.94	687	2e-52
NC_008325.1	Daucus carota subsp. sativus	Plants	Land Plants	chloroplast	TAG0014_chr_M:477131-478490	88.81	867	0
NC_008325.1	Daucus carota subsp. sativus	Plants	Land Plants	chloroplast	TAG0014_chr_M:160264-164857	87.34	616	0
NC_008325.1	Daucus carota subsp. sativus	Plants	Land Plants	chloroplast	TAG0014_chr_M:314090-314742	96.81	658	0
NC_008325.1	Daucus carota subsp. sativus	Plants	Land Plants	chloroplast	TAG0014_chr_M:477131-478490	93.14	175	6e-67
NC_008326.1	Liriodendron tulipifera	Plants	Land Plants	chloroplast	TAG0014_chr_M:160264-164857	81.59	717	1e-152
NC_008326.1	Liriodendron tulipifera	Plants	Land Plants	chloroplast	TAG0014_chr_M:52851-53889	92.11	1026	0
NC_008326.1	Liriodendron tulipifera	Plants	Land Plants	chloroplast	TAG0014_chr_M:41661-42172	87.39	436	3e-140
NC_008326.1	Liriodendron tulipifera	Plants	Land Plants	chloroplast	TAG0014_chr_M:158881-160230	86.86	411	5e-122
NC_008326.1	Liriodendron tulipifera	Plants	Land Plants	chloroplast	TAG0014_chr_M:179624-180391	95.04	766	0
NC_008326.1	Liriodendron tulipifera	Plants	Land Plants	chloroplast	TAG0014_chr_M:478490-479524	98.55	1032	0
NC_008326.1	Liriodendron tulipifera	Plants	Land Plants	chloroplast	TAG0014_chr_M:478490-479524	98.55	1032	0
NC_008326.1	Liriodendron tulipifera	Plants	Land Plants	chloroplast	TAG0014_chr_M:160264-164857	84.59	279	9e-70
NC_008326.1	Liriodendron tulipifera	Plants	Land Plants	chloroplast	TAG0014_chr_M:314090-314742	95.14	659	0
NC_008326.1	Liriodendron tulipifera	Plants	Land Plants	chloroplast	TAG0014_chr_M:425985-426409	74.88	426	2e-46
NC_008326.1	Liriodendron tulipifera	Plants	Land Plants	chloroplast	TAG0014_chr_M:322172-322443	84.91	106	7e-20
NC_008326.1	Liriodendron tulipifera	Plants	Land Plants	chloroplast	TAG0014_chr_M:160264-164857	88.85	592	0
NC_008326.1	Liriodendron tulipifera	Plants	Land Plants	chloroplast	TAG0014_chr_M:322172-322443	84.91	106	7e-20
NC_008326.1	Liriodendron tulipifera	Plants	Land Plants	chloroplast	TAG0014_chr_M:242715-243402	96.22	687	0
NC_008326.1	Liriodendron tulipifera	Plants	Land Plants	chloroplast	TAG0014_chr_M:160264-164857	71.66	1055	2e-41
NC_008326.1	Liriodendron tulipifera	Plants	Land Plants	chloroplast	TAG0014_chr_M:477131-478490	91.32	1382	0
NC_008326.1	Liriodendron tulipifera	Plants	Land Plants	chloroplast	TAG0014_chr_M:477131-478490	91.32	1382	0
NC_008326.1	Liriodendron tulipifera	Plants	Land Plants	chloroplast	TAG0014_chr_M:20785-24708	93.47	3948	0
NC_008326.1	Liriodendron tulipifera	Plants	Land Plants	chloroplast	TAG0014_chr_M:158881-160230	74.72	443	5e-38
NC_008326.1	Liriodendron tulipifera	Plants	Land Plants	chloroplast	TAG0014_chr_M:122988-124596	89.12	1627	0
NC_008326.1	Liriodendron tulipifera	Plants	Land Plants	chloroplast	TAG0014_chr_M:122988-124596	89.12	1627	0
NC_008326.1	Liriodendron tulipifera	Plants	Land Plants	chloroplast	TAG0014_chr_M:324191-326030	78.34	1519	0
NC_008326.1	Liriodendron tulipifera	Plants	Land Plants	chloroplast	TAG0014_chr_M:179008-179411	85.04	421	2e-111
NC_008326.1	Liriodendron tulipifera	Plants	Land Plants	chloroplast	TAG0014_chr_M:314090-314742	95.14	659	0
NC_008326.1	Liriodendron tulipifera	Plants	Land Plants	chloroplast	TAG0014_chr_M:20785-24708	93.47	3948	0
NC_008326.1	Liriodendron tulipifera	Plants	Land Plants	chloroplast	TAG0014_chr_M:179624-180391	95.04	766	0
NC_008334.1	Citrus sinensis	Plants	Land Plants	chloroplast	TAG0014_chr_M:322018-322171	84.28	159	5e-34
NC_008334.1	Citrus sinensis	Plants	Land Plants	chloroplast	TAG0014_chr_M:322018-322171	84.28	159	5e-34
NC_008334.1	Citrus sinensis	Plants	Land Plants	chloroplast	TAG0014_chr_M:314739-322020	93.13	771	0
NC_008334.1	Citrus sinensis	Plants	Land Plants	chloroplast	TAG0014_chr_M:314739-322020	93.13	771	0
NC_008334.1	Citrus sinensis	Plants	Land Plants	chloroplast	TAG0014_chr_M:478490-479524	98.55	1034	0
NC_008334.1	Citrus sinensis	Plants	Land Plants	chloroplast	TAG0014_chr_M:158881-160230	88.62	413	5e-137
NC_008334.1	Citrus sinensis	Plants	Land Plants	chloroplast	TAG0014_chr_M:122988-124596	88.57	1628	0
NC_008334.1	Citrus sinensis	Plants	Land Plants	chloroplast	TAG0014_chr_M:314739-322020	91.46	1814	0
NC_008334.1	Citrus sinensis	Plants	Land Plants	chloroplast	TAG0014_chr_M:477131-478490	88.1	664	0
NC_008334.1	Citrus sinensis	Plants	Land Plants	chloroplast	TAG0014_chr_M:20785-24708	95.58	3963	0
NC_008334.1	Citrus sinensis	Plants	Land Plants	chloroplast	TAG0014_chr_M:160264-164857	83.83	532	5e-132
NC_008334.1	Citrus sinensis	Plants	Land Plants	chloroplast	TAG0014_chr_M:179008-179411	76.25	400	8e-41
NC_008334.1	Citrus sinensis	Plants	Land Plants	chloroplast	TAG0014_chr_M:242715-243402	95.49	687	0
NC_008334.1	Citrus sinensis	Plants	Land Plants	chloroplast	TAG0014_chr_M:478490-479524	98.55	1034	0
NC_008334.1	Citrus sinensis	Plants	Land Plants	chloroplast	TAG0014_chr_M:314090-314742	95.97	670	0
NC_008334.1	Citrus sinensis	Plants	Land Plants	chloroplast	TAG0014_chr_M:122988-124596	88.57	1628	0
NC_008334.1	Citrus sinensis	Plants	Land Plants	chloroplast	TAG0014_chr_M:314739-322020	91.46	1814	0
NC_008334.1	Citrus sinensis	Plants	Land Plants	chloroplast	TAG0014_chr_M:314090-314742	95.97	670	0
NC_008334.1	Citrus sinensis	Plants	Land Plants	chloroplast	TAG0014_chr_M:52851-53889	91.55	1029	0
NC_008334.1	Citrus sinensis	Plants	Land Plants	chloroplast	TAG0014_chr_M:477131-478490	88.68	680	0
NC_008334.1	Citrus sinensis	Plants	Land Plants	chloroplast	TAG0014_chr_M:477131-478490	88.1	664	0
NC_008334.1	Citrus sinensis	Plants	Land Plants	chloroplast	TAG0014_chr_M:314739-322020	97.69	4717	0
NC_008334.1	Citrus sinensis	Plants	Land Plants	chloroplast	TAG0014_chr_M:179624-180391	95.88	752	0
NC_008334.1	Citrus sinensis	Plants	Land Plants	chloroplast	TAG0014_chr_M:314739-322020	97.69	4717	0
NC_008334.1	Citrus sinensis	Plants	Land Plants	chloroplast	TAG0014_chr_M:41661-42172	89.24	437	4e-154
NC_008334.1	Citrus sinensis	Plants	Land Plants	chloroplast	TAG0014_chr_M:158881-160230	85.8	162	1e-39
NC_008334.1	Citrus sinensis	Plants	Land Plants	chloroplast	TAG0014_chr_M:477131-478490	88.68	680	0
NC_008334.1	Citrus sinensis	Plants	Land Plants	chloroplast	TAG0014_chr_M:160264-164857	78.76	1803	0
NC_008334.1	Citrus sinensis	Plants	Land Plants	chloroplast	TAG0014_chr_M:20785-24708	95.58	3963	0
NC_008334.1	Citrus sinensis	Plants	Land Plants	chloroplast	TAG0014_chr_M:179624-180391	95.88	752	0
NC_008334.1	Citrus sinensis	Plants	Land Plants	chloroplast	TAG0014_chr_M:160264-164857	89.15	295	1e-98
NC_008335.1	Platanus occidentalis	Plants	Land Plants	chloroplast	TAG0014_chr_M:160264-164857	85.37	574	8e-160
NC_008335.1	Platanus occidentalis	Plants	Land Plants	chloroplast	TAG0014_chr_M:160264-164857	75.44	1189	3e-129
NC_008335.1	Platanus occidentalis	Plants	Land Plants	chloroplast	TAG0014_chr_M:122988-124596	89.54	1626	0
NC_008335.1	Platanus occidentalis	Plants	Land Plants	chloroplast	TAG0014_chr_M:179624-180391	95.69	766	0
NC_008335.1	Platanus occidentalis	Plants	Land Plants	chloroplast	TAG0014_chr_M:478490-479524	98.74	1032	0
NC_008335.1	Platanus occidentalis	Plants	Land Plants	chloroplast	TAG0014_chr_M:52851-53889	92.88	1026	0
NC_008335.1	Platanus occidentalis	Plants	Land Plants	chloroplast	TAG0014_chr_M:179008-179411	83.02	430	4e-98
NC_008335.1	Platanus occidentalis	Plants	Land Plants	chloroplast	TAG0014_chr_M:122988-124596	89.54	1626	0
NC_008335.1	Platanus occidentalis	Plants	Land Plants	chloroplast	TAG0014_chr_M:314090-314742	96.95	655	0
NC_008335.1	Platanus occidentalis	Plants	Land Plants	chloroplast	TAG0014_chr_M:41661-42172	89.24	437	4e-154
NC_008335.1	Platanus occidentalis	Plants	Land Plants	chloroplast	TAG0014_chr_M:179624-180391	95.69	766	0
NC_008335.1	Platanus occidentalis	Plants	Land Plants	chloroplast	TAG0014_chr_M:314090-314742	96.95	655	0
NC_008335.1	Platanus occidentalis	Plants	Land Plants	chloroplast	TAG0014_chr_M:477131-478490	98.55	207	3e-99
NC_008335.1	Platanus occidentalis	Plants	Land Plants	chloroplast	TAG0014_chr_M:160264-164857	79.02	1463	0
NC_008335.1	Platanus occidentalis	Plants	Land Plants	chloroplast	TAG0014_chr_M:477131-478490	98.55	207	3e-99
NC_008335.1	Platanus occidentalis	Plants	Land Plants	chloroplast	TAG0014_chr_M:478490-479524	98.74	1032	0
NC_008335.1	Platanus occidentalis	Plants	Land Plants	chloroplast	TAG0014_chr_M:158881-160230	78.29	1248	0
NC_008335.1	Platanus occidentalis	Plants	Land Plants	chloroplast	TAG0014_chr_M:242715-243402	95.92	687	0
NC_008335.1	Platanus occidentalis	Plants	Land Plants	chloroplast	TAG0014_chr_M:314739-322020	95.2	7338	0
NC_008335.1	Platanus occidentalis	Plants	Land Plants	chloroplast	TAG0014_chr_M:477131-478490	90.91	1089	0
NC_008335.1	Platanus occidentalis	Plants	Land Plants	chloroplast	TAG0014_chr_M:477131-478490	90.91	1089	0
NC_008335.1	Platanus occidentalis	Plants	Land Plants	chloroplast	TAG0014_chr_M:314739-322020	96.17	6684	0
NC_008335.1	Platanus occidentalis	Plants	Land Plants	chloroplast	TAG0014_chr_M:425985-426409	73.58	424	5e-38
NC_008336.1	Nandina domestica	Plants	Land Plants	chloroplast	TAG0014_chr_M:179008-179411	82.01	417	3e-90
NC_008336.1	Nandina domestica	Plants	Land Plants	chloroplast	TAG0014_chr_M:477131-478490	90.09	1382	0
NC_008336.1	Nandina domestica	Plants	Land Plants	chloroplast	TAG0014_chr_M:158881-160230	87.98	391	3e-124
NC_008336.1	Nandina domestica	Plants	Land Plants	chloroplast	TAG0014_chr_M:478490-479524	98.55	1032	0
NC_008336.1	Nandina domestica	Plants	Land Plants	chloroplast	TAG0014_chr_M:160264-164857	94.06	101	3e-35
NC_008336.1	Nandina domestica	Plants	Land Plants	chloroplast	TAG0014_chr_M:160264-164857	85.81	627	8e-180
NC_008336.1	Nandina domestica	Plants	Land Plants	chloroplast	TAG0014_chr_M:160264-164857	75.38	459	1e-43
NC_008336.1	Nandina domestica	Plants	Land Plants	chloroplast	TAG0014_chr_M:314739-322020	95.32	7222	0
NC_008336.1	Nandina domestica	Plants	Land Plants	chloroplast	TAG0014_chr_M:41661-42172	88.07	436	3e-145
NC_008336.1	Nandina domestica	Plants	Land Plants	chloroplast	TAG0014_chr_M:122988-124596	94.97	1212	0
NC_008336.1	Nandina domestica	Plants	Land Plants	chloroplast	TAG0014_chr_M:122988-124596	77.39	314	2e-43
NC_008336.1	Nandina domestica	Plants	Land Plants	chloroplast	TAG0014_chr_M:122988-124596	94.97	1212	0
NC_008336.1	Nandina domestica	Plants	Land Plants	chloroplast	TAG0014_chr_M:314739-322020	95.05	7338	0
NC_008336.1	Nandina domestica	Plants	Land Plants	chloroplast	TAG0014_chr_M:179624-180391	94.64	765	0
NC_008336.1	Nandina domestica	Plants	Land Plants	chloroplast	TAG0014_chr_M:158881-160230	77.99	268	3e-35
NC_008336.1	Nandina domestica	Plants	Land Plants	chloroplast	TAG0014_chr_M:160264-164857	83.65	526	2e-130
NC_008336.1	Nandina domestica	Plants	Land Plants	chloroplast	TAG0014_chr_M:478490-479524	98.55	1032	0
NC_008336.1	Nandina domestica	Plants	Land Plants	chloroplast	TAG0014_chr_M:477131-478490	90.09	1382	0
NC_008336.1	Nandina domestica	Plants	Land Plants	chloroplast	TAG0014_chr_M:425985-426409	75.06	429	2e-46
NC_008336.1	Nandina domestica	Plants	Land Plants	chloroplast	TAG0014_chr_M:122988-124596	77.39	314	2e-43
NC_008336.1	Nandina domestica	Plants	Land Plants	chloroplast	TAG0014_chr_M:324191-326030	76.93	1422	0
NC_008336.1	Nandina domestica	Plants	Land Plants	chloroplast	TAG0014_chr_M:160264-164857	85.55	263	3e-69
NC_008336.1	Nandina domestica	Plants	Land Plants	chloroplast	TAG0014_chr_M:52851-53889	91.73	1016	0
NC_008336.1	Nandina domestica	Plants	Land Plants	chloroplast	TAG0014_chr_M:179624-180391	94.64	765	0
NC_008336.1	Nandina domestica	Plants	Land Plants	chloroplast	TAG0014_chr_M:242715-243402	94.91	687	0
NC_008359.1	Morus indica	Plants	Land Plants	chloroplast	TAG0014_chr_M:158881-160230	88.08	453	2e-145
NC_008359.1	Morus indica	Plants	Land Plants	chloroplast	TAG0014_chr_M:160264-164857	92.91	494	0
NC_008359.1	Morus indica	Plants	Land Plants	chloroplast	TAG0014_chr_M:477131-478490	92.77	1383	0
NC_008359.1	Morus indica	Plants	Land Plants	chloroplast	TAG0014_chr_M:242715-243402	96.8	687	0
NC_008359.1	Morus indica	Plants	Land Plants	chloroplast	TAG0014_chr_M:477131-478490	92.77	1383	0
NC_008359.1	Morus indica	Plants	Land Plants	chloroplast	TAG0014_chr_M:160264-164857	82.15	465	4e-103
NC_008359.1	Morus indica	Plants	Land Plants	chloroplast	TAG0014_chr_M:122988-124596	89.31	1627	0
NC_008359.1	Morus indica	Plants	Land Plants	chloroplast	TAG0014_chr_M:20785-24708	95.06	3971	0
NC_008359.1	Morus indica	Plants	Land Plants	chloroplast	TAG0014_chr_M:52851-53889	92.31	1027	0
NC_008359.1	Morus indica	Plants	Land Plants	chloroplast	TAG0014_chr_M:478490-479524	99.13	1032	0
NC_008359.1	Morus indica	Plants	Land Plants	chloroplast	TAG0014_chr_M:478490-479524	99.13	1032	0
NC_008359.1	Morus indica	Plants	Land Plants	chloroplast	TAG0014_chr_M:160264-164857	76.33	1449	0
NC_008359.1	Morus indica	Plants	Land Plants	chloroplast	TAG0014_chr_M:179624-180391	96.48	766	0
NC_008359.1	Morus indica	Plants	Land Plants	chloroplast	TAG0014_chr_M:425985-426409	75.83	393	5e-48
NC_008359.1	Morus indica	Plants	Land Plants	chloroplast	TAG0014_chr_M:314090-314742	96.94	654	0
NC_008359.1	Morus indica	Plants	Land Plants	chloroplast	TAG0014_chr_M:314090-314742	96.94	654	0
NC_008359.1	Morus indica	Plants	Land Plants	chloroplast	TAG0014_chr_M:179624-180391	96.48	766	0
NC_008359.1	Morus indica	Plants	Land Plants	chloroplast	TAG0014_chr_M:314739-322020	95.35	7241	0
NC_008359.1	Morus indica	Plants	Land Plants	chloroplast	TAG0014_chr_M:160264-164857	79.02	448	1e-73
NC_008359.1	Morus indica	Plants	Land Plants	chloroplast	TAG0014_chr_M:179008-179411	76.26	417	1e-48
NC_008359.1	Morus indica	Plants	Land Plants	chloroplast	TAG0014_chr_M:41661-42172	88.86	431	5e-148
NC_008359.1	Morus indica	Plants	Land Plants	chloroplast	TAG0014_chr_M:314739-322020	95.35	7241	0
NC_008359.1	Morus indica	Plants	Land Plants	chloroplast	TAG0014_chr_M:20785-24708	95.06	3971	0
NC_008359.1	Morus indica	Plants	Land Plants	chloroplast	TAG0014_chr_M:158881-160230	81.96	255	3e-50
NC_008359.1	Morus indica	Plants	Land Plants	chloroplast	TAG0014_chr_M:122988-124596	89.31	1627	0
NC_008359.1	Morus indica	Plants	Land Plants	chloroplast	TAG0014_chr_M:324191-326030	78.95	1549	0
NC_008407.1	Jasminum nudiflorum	Plants	Land Plants	chloroplast	TAG0014_chr_M:477131-478490	94.74	171	3e-69
NC_008407.1	Jasminum nudiflorum	Plants	Land Plants	chloroplast	TAG0014_chr_M:477131-478490	94.74	171	3e-69
NC_008407.1	Jasminum nudiflorum	Plants	Land Plants	chloroplast	TAG0014_chr_M:314090-314742	96.49	655	0
NC_008407.1	Jasminum nudiflorum	Plants	Land Plants	chloroplast	TAG0014_chr_M:179008-179411	78.34	434	6e-62
NC_008407.1	Jasminum nudiflorum	Plants	Land Plants	chloroplast	TAG0014_chr_M:160264-164857	85.56	284	7e-76
NC_008407.1	Jasminum nudiflorum	Plants	Land Plants	chloroplast	TAG0014_chr_M:160264-164857	96.15	104	3e-40
NC_008407.1	Jasminum nudiflorum	Plants	Land Plants	chloroplast	TAG0014_chr_M:160264-164857	88.65	599	0
NC_008407.1	Jasminum nudiflorum	Plants	Land Plants	chloroplast	TAG0014_chr_M:160264-164857	79.22	255	2e-36
NC_008407.1	Jasminum nudiflorum	Plants	Land Plants	chloroplast	TAG0014_chr_M:477131-478490	87.42	636	0
NC_008407.1	Jasminum nudiflorum	Plants	Land Plants	chloroplast	TAG0014_chr_M:160264-164857	91.34	335	2e-126
NC_008407.1	Jasminum nudiflorum	Plants	Land Plants	chloroplast	TAG0014_chr_M:314090-314742	96.49	655	0
NC_008407.1	Jasminum nudiflorum	Plants	Land Plants	chloroplast	TAG0014_chr_M:477131-478490	88.86	341	1e-113
NC_008407.1	Jasminum nudiflorum	Plants	Land Plants	chloroplast	TAG0014_chr_M:158881-160230	84.6	409	3e-105
NC_008407.1	Jasminum nudiflorum	Plants	Land Plants	chloroplast	TAG0014_chr_M:477131-478490	88.86	341	1e-113
NC_008407.1	Jasminum nudiflorum	Plants	Land Plants	chloroplast	TAG0014_chr_M:425985-426409	75.52	433	4e-49
NC_008407.1	Jasminum nudiflorum	Plants	Land Plants	chloroplast	TAG0014_chr_M:477131-478490	87.42	636	0
NC_008407.1	Jasminum nudiflorum	Plants	Land Plants	chloroplast	TAG0014_chr_M:242715-243402	95.49	687	0
NC_008454.1	Pelargonium x hortorum	Plants	Land Plants	chloroplast	TAG0014_chr_M:158881-160230	89.29	336	4e-113
NC_008454.1	Pelargonium x hortorum	Plants	Land Plants	chloroplast	TAG0014_chr_M:477131-478490	89.26	1303	0
NC_008454.1	Pelargonium x hortorum	Plants	Land Plants	chloroplast	TAG0014_chr_M:314090-314742	95.16	661	0
NC_008454.1	Pelargonium x hortorum	Plants	Land Plants	chloroplast	TAG0014_chr_M:242715-243402	94.91	687	0
NC_008454.1	Pelargonium x hortorum	Plants	Land Plants	chloroplast	TAG0014_chr_M:477131-478490	89.26	1303	0
NC_008454.1	Pelargonium x hortorum	Plants	Land Plants	chloroplast	TAG0014_chr_M:314090-314742	95.16	661	0
NC_008456.1	Drimys granadensis	Plants	Land Plants	chloroplast	TAG0014_chr_M:179008-179411	84.12	422	2e-106
NC_008456.1	Drimys granadensis	Plants	Land Plants	chloroplast	TAG0014_chr_M:314090-314742	94.83	658	0
NC_008456.1	Drimys granadensis	Plants	Land Plants	chloroplast	TAG0014_chr_M:314090-314742	94.83	658	0
NC_008456.1	Drimys granadensis	Plants	Land Plants	chloroplast	TAG0014_chr_M:425985-426409	74.65	426	1e-44
NC_008456.1	Drimys granadensis	Plants	Land Plants	chloroplast	TAG0014_chr_M:314739-322020	93.14	1079	0
NC_008456.1	Drimys granadensis	Plants	Land Plants	chloroplast	TAG0014_chr_M:20785-24708	94	3948	0
NC_008456.1	Drimys granadensis	Plants	Land Plants	chloroplast	TAG0014_chr_M:314739-322020	95.64	5918	0
NC_008456.1	Drimys granadensis	Plants	Land Plants	chloroplast	TAG0014_chr_M:20785-24708	94	3948	0
NC_008456.1	Drimys granadensis	Plants	Land Plants	chloroplast	TAG0014_chr_M:160264-164857	83.24	519	5e-122
NC_008456.1	Drimys granadensis	Plants	Land Plants	chloroplast	TAG0014_chr_M:242715-243402	95.49	687	0
NC_008456.1	Drimys granadensis	Plants	Land Plants	chloroplast	TAG0014_chr_M:314739-322020	93.14	1079	0
NC_008456.1	Drimys granadensis	Plants	Land Plants	chloroplast	TAG0014_chr_M:179624-180391	95.17	766	0
NC_008456.1	Drimys granadensis	Plants	Land Plants	chloroplast	TAG0014_chr_M:314739-322020	95.77	307	2e-137
NC_008456.1	Drimys granadensis	Plants	Land Plants	chloroplast	TAG0014_chr_M:160264-164857	94.17	103	2e-36
NC_008456.1	Drimys granadensis	Plants	Land Plants	chloroplast	TAG0014_chr_M:478490-479524	98.74	1032	0
NC_008456.1	Drimys granadensis	Plants	Land Plants	chloroplast	TAG0014_chr_M:314739-322020	95.64	5918	0
NC_008456.1	Drimys granadensis	Plants	Land Plants	chloroplast	TAG0014_chr_M:314739-322020	95.77	307	2e-137
NC_008456.1	Drimys granadensis	Plants	Land Plants	chloroplast	TAG0014_chr_M:179624-180391	95.17	766	0
NC_008456.1	Drimys granadensis	Plants	Land Plants	chloroplast	TAG0014_chr_M:52851-53889	91.16	1029	0
NC_008456.1	Drimys granadensis	Plants	Land Plants	chloroplast	TAG0014_chr_M:324191-326030	77.16	1734	0
NC_008456.1	Drimys granadensis	Plants	Land Plants	chloroplast	TAG0014_chr_M:478490-479524	98.74	1032	0
NC_008456.1	Drimys granadensis	Plants	Land Plants	chloroplast	TAG0014_chr_M:160264-164857	80.73	872	4e-178
NC_008456.1	Drimys granadensis	Plants	Land Plants	chloroplast	TAG0014_chr_M:160264-164857	85.25	278	1e-73
NC_008456.1	Drimys granadensis	Plants	Land Plants	chloroplast	TAG0014_chr_M:477131-478490	92.94	864	0
NC_008456.1	Drimys granadensis	Plants	Land Plants	chloroplast	TAG0014_chr_M:477131-478490	97.18	284	1e-133
NC_008456.1	Drimys granadensis	Plants	Land Plants	chloroplast	TAG0014_chr_M:41661-42172	87.07	433	7e-137
NC_008456.1	Drimys granadensis	Plants	Land Plants	chloroplast	TAG0014_chr_M:477131-478490	92.94	864	0
NC_008456.1	Drimys granadensis	Plants	Land Plants	chloroplast	TAG0014_chr_M:477131-478490	97.18	284	1e-133
NC_008457.1	Piper cenocladum	Plants	Land Plants	chloroplast	TAG0014_chr_M:52851-53889	89.63	1022	0
NC_008457.1	Piper cenocladum	Plants	Land Plants	chloroplast	TAG0014_chr_M:179624-180391	93.37	769	0
NC_008457.1	Piper cenocladum	Plants	Land Plants	chloroplast	TAG0014_chr_M:478490-479524	98.05	1024	0
NC_008457.1	Piper cenocladum	Plants	Land Plants	chloroplast	TAG0014_chr_M:314090-314742	94.84	640	0
NC_008457.1	Piper cenocladum	Plants	Land Plants	chloroplast	TAG0014_chr_M:314090-314742	94.84	640	0
NC_008457.1	Piper cenocladum	Plants	Land Plants	chloroplast	TAG0014_chr_M:179624-180391	93.37	769	0
NC_008457.1	Piper cenocladum	Plants	Land Plants	chloroplast	TAG0014_chr_M:324191-326030	76.23	488	5e-64
NC_008457.1	Piper cenocladum	Plants	Land Plants	chloroplast	TAG0014_chr_M:478490-479524	98.05	1024	0
NC_008535.1	Coffea arabica	Plants	Land Plants	chloroplast	TAG0014_chr_M:20785-24708	95.07	3933	0
NC_008535.1	Coffea arabica	Plants	Land Plants	chloroplast	TAG0014_chr_M:314090-314742	94.95	654	0
NC_008535.1	Coffea arabica	Plants	Land Plants	chloroplast	TAG0014_chr_M:160264-164857	89.19	148	9e-45
NC_008535.1	Coffea arabica	Plants	Land Plants	chloroplast	TAG0014_chr_M:122988-124596	89.11	1625	0
NC_008535.1	Coffea arabica	Plants	Land Plants	chloroplast	TAG0014_chr_M:314739-322020	97.14	4717	0
NC_008535.1	Coffea arabica	Plants	Land Plants	chloroplast	TAG0014_chr_M:179624-180391	93.88	768	0
NC_008535.1	Coffea arabica	Plants	Land Plants	chloroplast	TAG0014_chr_M:122988-124596	89.11	1625	0
NC_008535.1	Coffea arabica	Plants	Land Plants	chloroplast	TAG0014_chr_M:160264-164857	89.2	361	1e-122
NC_008535.1	Coffea arabica	Plants	Land Plants	chloroplast	TAG0014_chr_M:158881-160230	91.56	320	4e-118
NC_008535.1	Coffea arabica	Plants	Land Plants	chloroplast	TAG0014_chr_M:478490-479524	98.99	987	0
NC_008535.1	Coffea arabica	Plants	Land Plants	chloroplast	TAG0014_chr_M:314739-322020	88.13	2317	0
NC_008535.1	Coffea arabica	Plants	Land Plants	chloroplast	TAG0014_chr_M:242715-243402	96.07	687	0
NC_008535.1	Coffea arabica	Plants	Land Plants	chloroplast	TAG0014_chr_M:20785-24708	95.07	3933	0
NC_008535.1	Coffea arabica	Plants	Land Plants	chloroplast	TAG0014_chr_M:179624-180391	93.88	768	0
NC_008535.1	Coffea arabica	Plants	Land Plants	chloroplast	TAG0014_chr_M:478490-479524	98.99	987	0
NC_008535.1	Coffea arabica	Plants	Land Plants	chloroplast	TAG0014_chr_M:179008-179411	79	419	2e-67
NC_008535.1	Coffea arabica	Plants	Land Plants	chloroplast	TAG0014_chr_M:314739-322020	88.13	2317	0
NC_008535.1	Coffea arabica	Plants	Land Plants	chloroplast	TAG0014_chr_M:160264-164857	87.5	568	0
NC_008535.1	Coffea arabica	Plants	Land Plants	chloroplast	TAG0014_chr_M:52851-53889	90.34	1014	0
NC_008535.1	Coffea arabica	Plants	Land Plants	chloroplast	TAG0014_chr_M:314090-314742	94.95	654	0
NC_008535.1	Coffea arabica	Plants	Land Plants	chloroplast	TAG0014_chr_M:314739-322020	97.14	4717	0
NC_008535.1	Coffea arabica	Plants	Land Plants	chloroplast	TAG0014_chr_M:41661-42172	87.39	436	3e-140
NC_008535.1	Coffea arabica	Plants	Land Plants	chloroplast	TAG0014_chr_M:314739-322020	94.38	356	1e-150
NC_008535.1	Coffea arabica	Plants	Land Plants	chloroplast	TAG0014_chr_M:314739-322020	94.38	356	1e-150
NC_008590.1	Hordeum vulgare subsp. vulgare	Plants	Land Plants	chloroplast	TAG0014_chr_M:425985-426409	74.07	428	8e-41
NC_008591.1	Agrostis stolonifera	Plants	Land Plants	chloroplast	TAG0014_chr_M:425985-426409	74.18	426	2e-42
NC_008602.1	Sorghum bicolor	Plants	Land Plants	chloroplast	TAG0014_chr_M:425985-426409	74.19	430	8e-41
NC_008641.1	Gossypium barbadense	Plants	Land Plants	chloroplast	TAG0014_chr_M:477131-478490	95.53	291	1e-128
NC_008641.1	Gossypium barbadense	Plants	Land Plants	chloroplast	TAG0014_chr_M:160264-164857	80.04	471	4e-83
NC_008641.1	Gossypium barbadense	Plants	Land Plants	chloroplast	TAG0014_chr_M:478490-479524	98.93	1032	0
NC_008641.1	Gossypium barbadense	Plants	Land Plants	chloroplast	TAG0014_chr_M:122988-124596	89.04	1624	0
NC_008641.1	Gossypium barbadense	Plants	Land Plants	chloroplast	TAG0014_chr_M:478490-479524	98.93	1032	0
NC_008641.1	Gossypium barbadense	Plants	Land Plants	chloroplast	TAG0014_chr_M:477131-478490	95.53	291	1e-128
NC_008641.1	Gossypium barbadense	Plants	Land Plants	chloroplast	TAG0014_chr_M:179008-179411	78.68	441	1e-64
NC_008641.1	Gossypium barbadense	Plants	Land Plants	chloroplast	TAG0014_chr_M:158881-160230	77.57	379	1e-49
NC_008641.1	Gossypium barbadense	Plants	Land Plants	chloroplast	TAG0014_chr_M:160264-164857	83.26	639	6e-156
NC_008641.1	Gossypium barbadense	Plants	Land Plants	chloroplast	TAG0014_chr_M:122988-124596	89.04	1624	0
NC_008641.1	Gossypium barbadense	Plants	Land Plants	chloroplast	TAG0014_chr_M:41661-42172	88.51	435	1e-148
NC_008641.1	Gossypium barbadense	Plants	Land Plants	chloroplast	TAG0014_chr_M:52851-53889	92.37	1022	0
NC_008641.1	Gossypium barbadense	Plants	Land Plants	chloroplast	TAG0014_chr_M:477131-478490	90.89	1098	0
NC_008641.1	Gossypium barbadense	Plants	Land Plants	chloroplast	TAG0014_chr_M:324191-326030	79.05	1866	0
NC_008641.1	Gossypium barbadense	Plants	Land Plants	chloroplast	TAG0014_chr_M:20785-24708	95.38	3961	0
NC_008641.1	Gossypium barbadense	Plants	Land Plants	chloroplast	TAG0014_chr_M:314090-314742	98.62	654	0
NC_008641.1	Gossypium barbadense	Plants	Land Plants	chloroplast	TAG0014_chr_M:314090-314742	98.62	654	0
NC_008641.1	Gossypium barbadense	Plants	Land Plants	chloroplast	TAG0014_chr_M:20785-24708	95.38	3961	0
NC_008641.1	Gossypium barbadense	Plants	Land Plants	chloroplast	TAG0014_chr_M:477131-478490	90.89	1098	0
NC_008641.1	Gossypium barbadense	Plants	Land Plants	chloroplast	TAG0014_chr_M:242715-243402	96.36	687	0
NC_008641.1	Gossypium barbadense	Plants	Land Plants	chloroplast	TAG0014_chr_M:158881-160230	91.09	348	5e-127
NC_008641.1	Gossypium barbadense	Plants	Land Plants	chloroplast	TAG0014_chr_M:160264-164857	84.42	886	0
NC_008788.1	Nuphar advena	Plants	Land Plants	chloroplast	TAG0014_chr_M:314739-322020	96.28	5033	0
NC_008788.1	Nuphar advena	Plants	Land Plants	chloroplast	TAG0014_chr_M:477131-478490	86.86	1400	0
NC_008788.1	Nuphar advena	Plants	Land Plants	chloroplast	TAG0014_chr_M:20785-24708	92.21	3942	0
NC_008788.1	Nuphar advena	Plants	Land Plants	chloroplast	TAG0014_chr_M:314739-322020	85.34	416	4e-110
NC_008788.1	Nuphar advena	Plants	Land Plants	chloroplast	TAG0014_chr_M:242715-243402	94.32	687	0
NC_008788.1	Nuphar advena	Plants	Land Plants	chloroplast	TAG0014_chr_M:314739-322020	81.16	1396	0
NC_008788.1	Nuphar advena	Plants	Land Plants	chloroplast	TAG0014_chr_M:478490-479524	97.29	1032	0
NC_008788.1	Nuphar advena	Plants	Land Plants	chloroplast	TAG0014_chr_M:20785-24708	92.21	3942	0
NC_008788.1	Nuphar advena	Plants	Land Plants	chloroplast	TAG0014_chr_M:122988-124596	88.11	1640	0
NC_008788.1	Nuphar advena	Plants	Land Plants	chloroplast	TAG0014_chr_M:314739-322020	85.22	406	5e-104
NC_008788.1	Nuphar advena	Plants	Land Plants	chloroplast	TAG0014_chr_M:478490-479524	97.29	1032	0
NC_008788.1	Nuphar advena	Plants	Land Plants	chloroplast	TAG0014_chr_M:314739-322020	82.84	886	0
NC_008788.1	Nuphar advena	Plants	Land Plants	chloroplast	TAG0014_chr_M:122988-124596	88.11	1640	0
NC_008788.1	Nuphar advena	Plants	Land Plants	chloroplast	TAG0014_chr_M:314739-322020	96.28	5033	0
NC_008788.1	Nuphar advena	Plants	Land Plants	chloroplast	TAG0014_chr_M:477131-478490	86.86	1400	0
NC_008788.1	Nuphar advena	Plants	Land Plants	chloroplast	TAG0014_chr_M:314739-322020	85.22	406	5e-104
NC_008788.1	Nuphar advena	Plants	Land Plants	chloroplast	TAG0014_chr_M:158881-160230	92.4	263	2e-101
NC_008788.1	Nuphar advena	Plants	Land Plants	chloroplast	TAG0014_chr_M:179008-179411	79.38	422	6e-67
NC_008788.1	Nuphar advena	Plants	Land Plants	chloroplast	TAG0014_chr_M:52851-53889	89.58	1027	0
NC_008788.1	Nuphar advena	Plants	Land Plants	chloroplast	TAG0014_chr_M:314739-322020	85.34	416	4e-110
NC_008796.1	Ranunculus macranthus	Plants	Land Plants	chloroplast	TAG0014_chr_M:122988-124596	78.03	314	7e-47
NC_008796.1	Ranunculus macranthus	Plants	Land Plants	chloroplast	TAG0014_chr_M:314739-322020	94.51	6286	0
NC_008796.1	Ranunculus macranthus	Plants	Land Plants	chloroplast	TAG0014_chr_M:314739-322020	94.51	6286	0
NC_008796.1	Ranunculus macranthus	Plants	Land Plants	chloroplast	TAG0014_chr_M:314739-322020	85.29	945	0
NC_008796.1	Ranunculus macranthus	Plants	Land Plants	chloroplast	TAG0014_chr_M:477131-478490	87.96	1387	0
NC_008796.1	Ranunculus macranthus	Plants	Land Plants	chloroplast	TAG0014_chr_M:324191-326030	75.16	1103	9e-136
NC_008796.1	Ranunculus macranthus	Plants	Land Plants	chloroplast	TAG0014_chr_M:477131-478490	87.96	1387	0
NC_008796.1	Ranunculus macranthus	Plants	Land Plants	chloroplast	TAG0014_chr_M:179624-180391	92.64	774	0
NC_008796.1	Ranunculus macranthus	Plants	Land Plants	chloroplast	TAG0014_chr_M:20785-24708	93.39	3933	0
NC_008796.1	Ranunculus macranthus	Plants	Land Plants	chloroplast	TAG0014_chr_M:122988-124596	78.03	314	7e-47
NC_008796.1	Ranunculus macranthus	Plants	Land Plants	chloroplast	TAG0014_chr_M:52851-53889	89.98	1028	0
NC_008796.1	Ranunculus macranthus	Plants	Land Plants	chloroplast	TAG0014_chr_M:324191-326030	76.7	412	4e-50
NC_008796.1	Ranunculus macranthus	Plants	Land Plants	chloroplast	TAG0014_chr_M:322172-322443	76.81	276	1e-31
NC_008796.1	Ranunculus macranthus	Plants	Land Plants	chloroplast	TAG0014_chr_M:478490-479524	98.35	1033	0
NC_008796.1	Ranunculus macranthus	Plants	Land Plants	chloroplast	TAG0014_chr_M:20785-24708	93.39	3933	0
NC_008796.1	Ranunculus macranthus	Plants	Land Plants	chloroplast	TAG0014_chr_M:122988-124596	94.96	1211	0
NC_008796.1	Ranunculus macranthus	Plants	Land Plants	chloroplast	TAG0014_chr_M:122988-124596	94.96	1211	0
NC_008796.1	Ranunculus macranthus	Plants	Land Plants	chloroplast	TAG0014_chr_M:425985-426409	74.24	427	2e-42
NC_008796.1	Ranunculus macranthus	Plants	Land Plants	chloroplast	TAG0014_chr_M:179624-180391	92.64	774	0
NC_008796.1	Ranunculus macranthus	Plants	Land Plants	chloroplast	TAG0014_chr_M:478490-479524	98.35	1033	0
NC_008796.1	Ranunculus macranthus	Plants	Land Plants	chloroplast	TAG0014_chr_M:179008-179411	80.05	416	3e-75
NC_009143.1	Populus trichocarpa	Plants	Land Plants	chloroplast	TAG0014_chr_M:52851-53889	91.92	1027	0
NC_009143.1	Populus trichocarpa	Plants	Land Plants	chloroplast	TAG0014_chr_M:122988-124596	77.07	314	7e-42
NC_009143.1	Populus trichocarpa	Plants	Land Plants	chloroplast	TAG0014_chr_M:322018-322171	86	150	2e-37
NC_009143.1	Populus trichocarpa	Plants	Land Plants	chloroplast	TAG0014_chr_M:41661-42172	83.93	504	5e-133
NC_009143.1	Populus trichocarpa	Plants	Land Plants	chloroplast	TAG0014_chr_M:160264-164857	76.46	1368	0
NC_009143.1	Populus trichocarpa	Plants	Land Plants	chloroplast	TAG0014_chr_M:314090-314742	98.47	654	0
NC_009143.1	Populus trichocarpa	Plants	Land Plants	chloroplast	TAG0014_chr_M:314739-322020	91.83	1835	0
NC_009143.1	Populus trichocarpa	Plants	Land Plants	chloroplast	TAG0014_chr_M:478490-479524	97.87	1035	0
NC_009143.1	Populus trichocarpa	Plants	Land Plants	chloroplast	TAG0014_chr_M:158881-160230	89.83	344	3e-119
NC_009143.1	Populus trichocarpa	Plants	Land Plants	chloroplast	TAG0014_chr_M:314090-314742	98.47	654	0
NC_009143.1	Populus trichocarpa	Plants	Land Plants	chloroplast	TAG0014_chr_M:314739-322020	91.83	1835	0
NC_009143.1	Populus trichocarpa	Plants	Land Plants	chloroplast	TAG0014_chr_M:477131-478490	88.42	967	0
NC_009143.1	Populus trichocarpa	Plants	Land Plants	chloroplast	TAG0014_chr_M:478490-479524	97.87	1035	0
NC_009143.1	Populus trichocarpa	Plants	Land Plants	chloroplast	TAG0014_chr_M:160264-164857	76.84	708	1e-92
NC_009143.1	Populus trichocarpa	Plants	Land Plants	chloroplast	TAG0014_chr_M:20785-24708	95.89	3944	0
NC_009143.1	Populus trichocarpa	Plants	Land Plants	chloroplast	TAG0014_chr_M:160264-164857	90.43	188	1e-63
NC_009143.1	Populus trichocarpa	Plants	Land Plants	chloroplast	TAG0014_chr_M:179624-180391	95.82	766	0
NC_009143.1	Populus trichocarpa	Plants	Land Plants	chloroplast	TAG0014_chr_M:324191-326030	78.72	1734	0
NC_009143.1	Populus trichocarpa	Plants	Land Plants	chloroplast	TAG0014_chr_M:425985-426409	75.7	428	2e-52
NC_009143.1	Populus trichocarpa	Plants	Land Plants	chloroplast	TAG0014_chr_M:122988-124596	94.8	1212	0
NC_009143.1	Populus trichocarpa	Plants	Land Plants	chloroplast	TAG0014_chr_M:179624-180391	95.82	766	0
NC_009143.1	Populus trichocarpa	Plants	Land Plants	chloroplast	TAG0014_chr_M:122988-124596	94.8	1212	0
NC_009143.1	Populus trichocarpa	Plants	Land Plants	chloroplast	TAG0014_chr_M:322018-322171	86	150	2e-37
NC_009143.1	Populus trichocarpa	Plants	Land Plants	chloroplast	TAG0014_chr_M:314739-322020	97.21	5444	0
NC_009143.1	Populus trichocarpa	Plants	Land Plants	chloroplast	TAG0014_chr_M:477131-478490	90.64	406	7e-146
NC_009143.1	Populus trichocarpa	Plants	Land Plants	chloroplast	TAG0014_chr_M:20785-24708	95.89	3944	0
NC_009143.1	Populus trichocarpa	Plants	Land Plants	chloroplast	TAG0014_chr_M:314739-322020	97.21	5444	0
NC_009143.1	Populus trichocarpa	Plants	Land Plants	chloroplast	TAG0014_chr_M:477131-478490	88.42	967	0
NC_009143.1	Populus trichocarpa	Plants	Land Plants	chloroplast	TAG0014_chr_M:477131-478490	90.64	406	7e-146
NC_009143.1	Populus trichocarpa	Plants	Land Plants	chloroplast	TAG0014_chr_M:160264-164857	85	820	0
NC_009143.1	Populus trichocarpa	Plants	Land Plants	chloroplast	TAG0014_chr_M:242715-243402	95.78	687	0
NC_009143.1	Populus trichocarpa	Plants	Land Plants	chloroplast	TAG0014_chr_M:158881-160230	80.09	226	1e-33
NC_009143.1	Populus trichocarpa	Plants	Land Plants	chloroplast	TAG0014_chr_M:122988-124596	77.07	314	7e-42
NC_009259.1	Phaseolus vulgaris	Plants	Land Plants	chloroplast	TAG0014_chr_M:314739-322020	81.36	1363	0
NC_009259.1	Phaseolus vulgaris	Plants	Land Plants	chloroplast	TAG0014_chr_M:314090-314742	94.79	653	0
NC_009259.1	Phaseolus vulgaris	Plants	Land Plants	chloroplast	TAG0014_chr_M:20785-24708	92.62	2072	0
NC_009259.1	Phaseolus vulgaris	Plants	Land Plants	chloroplast	TAG0014_chr_M:314739-322020	81	1595	0
NC_009259.1	Phaseolus vulgaris	Plants	Land Plants	chloroplast	TAG0014_chr_M:20785-24708	92.62	2072	0
NC_009259.1	Phaseolus vulgaris	Plants	Land Plants	chloroplast	TAG0014_chr_M:20785-24708	88.18	296	1e-92
NC_009259.1	Phaseolus vulgaris	Plants	Land Plants	chloroplast	TAG0014_chr_M:179624-180391	93.11	769	0
NC_009259.1	Phaseolus vulgaris	Plants	Land Plants	chloroplast	TAG0014_chr_M:179624-180391	93.11	769	0
NC_009259.1	Phaseolus vulgaris	Plants	Land Plants	chloroplast	TAG0014_chr_M:20785-24708	93.6	1843	0
NC_009259.1	Phaseolus vulgaris	Plants	Land Plants	chloroplast	TAG0014_chr_M:314739-322020	94.95	5463	0
NC_009259.1	Phaseolus vulgaris	Plants	Land Plants	chloroplast	TAG0014_chr_M:314739-322020	94.95	5463	0
NC_009259.1	Phaseolus vulgaris	Plants	Land Plants	chloroplast	TAG0014_chr_M:20785-24708	93.6	1843	0
NC_009259.1	Phaseolus vulgaris	Plants	Land Plants	chloroplast	TAG0014_chr_M:41661-42172	85.32	436	9e-126
NC_009259.1	Phaseolus vulgaris	Plants	Land Plants	chloroplast	TAG0014_chr_M:20785-24708	88.18	296	1e-92
NC_009259.1	Phaseolus vulgaris	Plants	Land Plants	chloroplast	TAG0014_chr_M:314090-314742	94.79	653	0
NC_009265.1	Aethionema cordifolium	Plants	Land Plants	chloroplast	TAG0014_chr_M:314739-322020	97.55	4702	0
NC_009265.1	Aethionema cordifolium	Plants	Land Plants	chloroplast	TAG0014_chr_M:324191-326030	78.31	885	7e-152
NC_009265.1	Aethionema cordifolium	Plants	Land Plants	chloroplast	TAG0014_chr_M:158881-160230	78.54	820	2e-136
NC_009265.1	Aethionema cordifolium	Plants	Land Plants	chloroplast	TAG0014_chr_M:160264-164857	81.44	776	4e-168
NC_009265.1	Aethionema cordifolium	Plants	Land Plants	chloroplast	TAG0014_chr_M:179624-180391	94.82	772	0
NC_009265.1	Aethionema cordifolium	Plants	Land Plants	chloroplast	TAG0014_chr_M:20785-24708	95.33	3960	0
NC_009265.1	Aethionema cordifolium	Plants	Land Plants	chloroplast	TAG0014_chr_M:242715-243402	94.91	687	0
NC_009265.1	Aethionema cordifolium	Plants	Land Plants	chloroplast	TAG0014_chr_M:179624-180391	94.82	772	0
NC_009265.1	Aethionema cordifolium	Plants	Land Plants	chloroplast	TAG0014_chr_M:314090-314742	96.21	659	0
NC_009265.1	Aethionema cordifolium	Plants	Land Plants	chloroplast	TAG0014_chr_M:160264-164857	84.46	341	2e-86
NC_009265.1	Aethionema cordifolium	Plants	Land Plants	chloroplast	TAG0014_chr_M:314739-322020	90.5	2463	0
NC_009265.1	Aethionema cordifolium	Plants	Land Plants	chloroplast	TAG0014_chr_M:314090-314742	96.21	659	0
NC_009265.1	Aethionema cordifolium	Plants	Land Plants	chloroplast	TAG0014_chr_M:314739-322020	97.55	4702	0
NC_009265.1	Aethionema cordifolium	Plants	Land Plants	chloroplast	TAG0014_chr_M:314739-322020	90.5	2463	0
NC_009265.1	Aethionema cordifolium	Plants	Land Plants	chloroplast	TAG0014_chr_M:20785-24708	95.33	3960	0
NC_009265.1	Aethionema cordifolium	Plants	Land Plants	chloroplast	TAG0014_chr_M:478490-479524	98.25	1031	0
NC_009265.1	Aethionema cordifolium	Plants	Land Plants	chloroplast	TAG0014_chr_M:478490-479524	98.25	1031	0
NC_009266.1	Aethionema grandiflorum	Plants	Land Plants	chloroplast	TAG0014_chr_M:314739-322020	90.11	2478	0
NC_009266.1	Aethionema grandiflorum	Plants	Land Plants	chloroplast	TAG0014_chr_M:478490-479524	98.35	1030	0
NC_009266.1	Aethionema grandiflorum	Plants	Land Plants	chloroplast	TAG0014_chr_M:478490-479524	98.35	1030	0
NC_009266.1	Aethionema grandiflorum	Plants	Land Plants	chloroplast	TAG0014_chr_M:314739-322020	97.58	4702	0
NC_009266.1	Aethionema grandiflorum	Plants	Land Plants	chloroplast	TAG0014_chr_M:160264-164857	89.52	105	2e-27
NC_009266.1	Aethionema grandiflorum	Plants	Land Plants	chloroplast	TAG0014_chr_M:314090-314742	96.36	659	0
NC_009266.1	Aethionema grandiflorum	Plants	Land Plants	chloroplast	TAG0014_chr_M:179624-180391	94.58	775	0
NC_009266.1	Aethionema grandiflorum	Plants	Land Plants	chloroplast	TAG0014_chr_M:179624-180391	94.58	775	0
NC_009266.1	Aethionema grandiflorum	Plants	Land Plants	chloroplast	TAG0014_chr_M:314739-322020	97.58	4702	0
NC_009266.1	Aethionema grandiflorum	Plants	Land Plants	chloroplast	TAG0014_chr_M:160264-164857	81.21	777	2e-165
NC_009266.1	Aethionema grandiflorum	Plants	Land Plants	chloroplast	TAG0014_chr_M:314739-322020	90.11	2478	0
NC_009266.1	Aethionema grandiflorum	Plants	Land Plants	chloroplast	TAG0014_chr_M:477131-478490	87.42	1415	0
NC_009266.1	Aethionema grandiflorum	Plants	Land Plants	chloroplast	TAG0014_chr_M:158881-160230	87.97	349	3e-110
NC_009266.1	Aethionema grandiflorum	Plants	Land Plants	chloroplast	TAG0014_chr_M:158881-160230	78.95	266	8e-41
NC_009266.1	Aethionema grandiflorum	Plants	Land Plants	chloroplast	TAG0014_chr_M:20785-24708	95.35	3956	0
NC_009266.1	Aethionema grandiflorum	Plants	Land Plants	chloroplast	TAG0014_chr_M:20785-24708	95.35	3956	0
NC_009266.1	Aethionema grandiflorum	Plants	Land Plants	chloroplast	TAG0014_chr_M:324191-326030	77.53	899	2e-143
NC_009266.1	Aethionema grandiflorum	Plants	Land Plants	chloroplast	TAG0014_chr_M:314090-314742	96.36	659	0
NC_009266.1	Aethionema grandiflorum	Plants	Land Plants	chloroplast	TAG0014_chr_M:477131-478490	87.42	1415	0
NC_009266.1	Aethionema grandiflorum	Plants	Land Plants	chloroplast	TAG0014_chr_M:242715-243402	95.05	687	0
NC_009266.1	Aethionema grandiflorum	Plants	Land Plants	chloroplast	TAG0014_chr_M:160264-164857	85.46	337	2e-90
NC_009267.1	Olimarabidopsis pumila JS2	Plants	Land Plants	chloroplast	TAG0014_chr_M:122988-124596	88.34	1630	0
NC_009267.1	Olimarabidopsis pumila JS2	Plants	Land Plants	chloroplast	TAG0014_chr_M:314739-322020	90.51	738	0
NC_009267.1	Olimarabidopsis pumila JS2	Plants	Land Plants	chloroplast	TAG0014_chr_M:314739-322020	97.53	4704	0
NC_009267.1	Olimarabidopsis pumila JS2	Plants	Land Plants	chloroplast	TAG0014_chr_M:179624-180391	94.56	772	0
NC_009267.1	Olimarabidopsis pumila JS2	Plants	Land Plants	chloroplast	TAG0014_chr_M:122988-124596	88.34	1630	0
NC_009267.1	Olimarabidopsis pumila JS2	Plants	Land Plants	chloroplast	TAG0014_chr_M:314739-322020	97.53	4704	0
NC_009267.1	Olimarabidopsis pumila JS2	Plants	Land Plants	chloroplast	TAG0014_chr_M:314090-314742	96.51	659	0
NC_009267.1	Olimarabidopsis pumila JS2	Plants	Land Plants	chloroplast	TAG0014_chr_M:20785-24708	94.76	3967	0
NC_009267.1	Olimarabidopsis pumila JS2	Plants	Land Plants	chloroplast	TAG0014_chr_M:242715-243402	94.91	687	0
NC_009267.1	Olimarabidopsis pumila JS2	Plants	Land Plants	chloroplast	TAG0014_chr_M:160264-164857	85.52	359	4e-98
NC_009267.1	Olimarabidopsis pumila JS2	Plants	Land Plants	chloroplast	TAG0014_chr_M:477131-478490	87.05	1421	0
NC_009267.1	Olimarabidopsis pumila JS2	Plants	Land Plants	chloroplast	TAG0014_chr_M:314739-322020	91.19	1624	0
NC_009267.1	Olimarabidopsis pumila JS2	Plants	Land Plants	chloroplast	TAG0014_chr_M:158881-160230	78.06	310	3e-45
NC_009267.1	Olimarabidopsis pumila JS2	Plants	Land Plants	chloroplast	TAG0014_chr_M:20785-24708	94.76	3967	0
NC_009267.1	Olimarabidopsis pumila JS2	Plants	Land Plants	chloroplast	TAG0014_chr_M:314739-322020	91.19	1624	0
NC_009267.1	Olimarabidopsis pumila JS2	Plants	Land Plants	chloroplast	TAG0014_chr_M:179624-180391	94.56	772	0
NC_009267.1	Olimarabidopsis pumila JS2	Plants	Land Plants	chloroplast	TAG0014_chr_M:314090-314742	96.51	659	0
NC_009267.1	Olimarabidopsis pumila JS2	Plants	Land Plants	chloroplast	TAG0014_chr_M:160264-164857	86.8	553	1e-167
NC_009267.1	Olimarabidopsis pumila JS2	Plants	Land Plants	chloroplast	TAG0014_chr_M:478490-479524	98.35	1030	0
NC_009267.1	Olimarabidopsis pumila JS2	Plants	Land Plants	chloroplast	TAG0014_chr_M:158881-160230	90.97	321	2e-116
NC_009267.1	Olimarabidopsis pumila JS2	Plants	Land Plants	chloroplast	TAG0014_chr_M:41661-42172	83.57	493	1e-128
NC_009267.1	Olimarabidopsis pumila JS2	Plants	Land Plants	chloroplast	TAG0014_chr_M:478490-479524	98.35	1030	0
NC_009267.1	Olimarabidopsis pumila JS2	Plants	Land Plants	chloroplast	TAG0014_chr_M:314739-322020	90.51	738	0
NC_009267.1	Olimarabidopsis pumila JS2	Plants	Land Plants	chloroplast	TAG0014_chr_M:477131-478490	87.05	1421	0
NC_009267.1	Olimarabidopsis pumila JS2	Plants	Land Plants	chloroplast	TAG0014_chr_M:52851-53889	89.69	1009	0
NC_009268.1	Arabis hirsuta JO23	Plants	Land Plants	chloroplast	TAG0014_chr_M:179624-180391	94.17	772	0
NC_009268.1	Arabis hirsuta JO23	Plants	Land Plants	chloroplast	TAG0014_chr_M:314739-322020	97.51	4703	0
NC_009268.1	Arabis hirsuta JO23	Plants	Land Plants	chloroplast	TAG0014_chr_M:314739-322020	91.5	1624	0
NC_009268.1	Arabis hirsuta JO23	Plants	Land Plants	chloroplast	TAG0014_chr_M:314739-322020	91.5	1624	0
NC_009268.1	Arabis hirsuta JO23	Plants	Land Plants	chloroplast	TAG0014_chr_M:41661-42172	86.21	435	2e-131
NC_009268.1	Arabis hirsuta JO23	Plants	Land Plants	chloroplast	TAG0014_chr_M:20785-24708	95.05	3957	0
NC_009268.1	Arabis hirsuta JO23	Plants	Land Plants	chloroplast	TAG0014_chr_M:314090-314742	96.66	659	0
NC_009268.1	Arabis hirsuta JO23	Plants	Land Plants	chloroplast	TAG0014_chr_M:20785-24708	95.05	3957	0
NC_009268.1	Arabis hirsuta JO23	Plants	Land Plants	chloroplast	TAG0014_chr_M:314739-322020	97.51	4703	0
NC_009268.1	Arabis hirsuta JO23	Plants	Land Plants	chloroplast	TAG0014_chr_M:179624-180391	94.17	772	0
NC_009268.1	Arabis hirsuta JO23	Plants	Land Plants	chloroplast	TAG0014_chr_M:478490-479524	98.25	1030	0
NC_009268.1	Arabis hirsuta JO23	Plants	Land Plants	chloroplast	TAG0014_chr_M:314739-322020	90.71	732	0
NC_009268.1	Arabis hirsuta JO23	Plants	Land Plants	chloroplast	TAG0014_chr_M:314739-322020	90.71	732	0
NC_009268.1	Arabis hirsuta JO23	Plants	Land Plants	chloroplast	TAG0014_chr_M:160264-164857	82.05	752	1e-167
NC_009268.1	Arabis hirsuta JO23	Plants	Land Plants	chloroplast	TAG0014_chr_M:314090-314742	96.66	659	0
NC_009268.1	Arabis hirsuta JO23	Plants	Land Plants	chloroplast	TAG0014_chr_M:158881-160230	90.99	322	2e-116
NC_009268.1	Arabis hirsuta JO23	Plants	Land Plants	chloroplast	TAG0014_chr_M:242715-243402	94.61	687	0
NC_009268.1	Arabis hirsuta JO23	Plants	Land Plants	chloroplast	TAG0014_chr_M:478490-479524	98.25	1030	0
NC_009268.1	Arabis hirsuta JO23	Plants	Land Plants	chloroplast	TAG0014_chr_M:160264-164857	84.85	363	2e-96
NC_009269.1	Barbarea verna	Plants	Land Plants	chloroplast	TAG0014_chr_M:179624-180391	94.69	772	0
NC_009269.1	Barbarea verna	Plants	Land Plants	chloroplast	TAG0014_chr_M:324191-326030	77.59	937	2e-147
NC_009269.1	Barbarea verna	Plants	Land Plants	chloroplast	TAG0014_chr_M:158881-160230	90.6	319	4e-113
NC_009269.1	Barbarea verna	Plants	Land Plants	chloroplast	TAG0014_chr_M:20785-24708	95.18	3960	0
NC_009269.1	Barbarea verna	Plants	Land Plants	chloroplast	TAG0014_chr_M:160264-164857	82.5	777	0
NC_009269.1	Barbarea verna	Plants	Land Plants	chloroplast	TAG0014_chr_M:314090-314742	96.66	659	0
NC_009269.1	Barbarea verna	Plants	Land Plants	chloroplast	TAG0014_chr_M:314739-322020	91.75	1624	0
NC_009269.1	Barbarea verna	Plants	Land Plants	chloroplast	TAG0014_chr_M:179624-180391	94.69	772	0
NC_009269.1	Barbarea verna	Plants	Land Plants	chloroplast	TAG0014_chr_M:122988-124596	88.47	1630	0
NC_009269.1	Barbarea verna	Plants	Land Plants	chloroplast	TAG0014_chr_M:314739-322020	91.75	1624	0
NC_009269.1	Barbarea verna	Plants	Land Plants	chloroplast	TAG0014_chr_M:314739-322020	91.47	739	0
NC_009269.1	Barbarea verna	Plants	Land Plants	chloroplast	TAG0014_chr_M:52851-53889	90.09	1009	0
NC_009269.1	Barbarea verna	Plants	Land Plants	chloroplast	TAG0014_chr_M:160264-164857	85.32	361	5e-97
NC_009269.1	Barbarea verna	Plants	Land Plants	chloroplast	TAG0014_chr_M:158881-160230	76.22	328	8e-36
NC_009269.1	Barbarea verna	Plants	Land Plants	chloroplast	TAG0014_chr_M:20785-24708	95.18	3960	0
NC_009269.1	Barbarea verna	Plants	Land Plants	chloroplast	TAG0014_chr_M:242715-243402	95.2	687	0
NC_009269.1	Barbarea verna	Plants	Land Plants	chloroplast	TAG0014_chr_M:477131-478490	87.22	1119	0
NC_009269.1	Barbarea verna	Plants	Land Plants	chloroplast	TAG0014_chr_M:314739-322020	91.47	739	0
NC_009269.1	Barbarea verna	Plants	Land Plants	chloroplast	TAG0014_chr_M:122988-124596	88.47	1630	0
NC_009269.1	Barbarea verna	Plants	Land Plants	chloroplast	TAG0014_chr_M:314739-322020	97.6	4700	0
NC_009269.1	Barbarea verna	Plants	Land Plants	chloroplast	TAG0014_chr_M:477131-478490	90.26	308	2e-107
NC_009269.1	Barbarea verna	Plants	Land Plants	chloroplast	TAG0014_chr_M:477131-478490	90.26	308	2e-107
NC_009269.1	Barbarea verna	Plants	Land Plants	chloroplast	TAG0014_chr_M:478490-479524	98.25	1030	0
NC_009269.1	Barbarea verna	Plants	Land Plants	chloroplast	TAG0014_chr_M:314739-322020	97.6	4700	0
NC_009269.1	Barbarea verna	Plants	Land Plants	chloroplast	TAG0014_chr_M:478490-479524	98.25	1030	0
NC_009269.1	Barbarea verna	Plants	Land Plants	chloroplast	TAG0014_chr_M:41661-42172	86.46	421	4e-129
NC_009269.1	Barbarea verna	Plants	Land Plants	chloroplast	TAG0014_chr_M:314090-314742	96.66	659	0
NC_009269.1	Barbarea verna	Plants	Land Plants	chloroplast	TAG0014_chr_M:477131-478490	87.22	1119	0
NC_009270.1	Capsella bursa-pastoris JO22	Plants	Land Plants	chloroplast	TAG0014_chr_M:20785-24708	94.81	3953	0
NC_009270.1	Capsella bursa-pastoris JO22	Plants	Land Plants	chloroplast	TAG0014_chr_M:20785-24708	94.81	3953	0
NC_009270.1	Capsella bursa-pastoris JO22	Plants	Land Plants	chloroplast	TAG0014_chr_M:41661-42172	85.71	434	5e-128
NC_009270.1	Capsella bursa-pastoris JO22	Plants	Land Plants	chloroplast	TAG0014_chr_M:478490-479524	98.35	1030	0
NC_009270.1	Capsella bursa-pastoris JO22	Plants	Land Plants	chloroplast	TAG0014_chr_M:314739-322020	91.56	1624	0
NC_009270.1	Capsella bursa-pastoris JO22	Plants	Land Plants	chloroplast	TAG0014_chr_M:477131-478490	87.24	1419	0
NC_009270.1	Capsella bursa-pastoris JO22	Plants	Land Plants	chloroplast	TAG0014_chr_M:477131-478490	87.24	1419	0
NC_009270.1	Capsella bursa-pastoris JO22	Plants	Land Plants	chloroplast	TAG0014_chr_M:314739-322020	91.94	732	0
NC_009270.1	Capsella bursa-pastoris JO22	Plants	Land Plants	chloroplast	TAG0014_chr_M:242715-243402	94.76	687	0
NC_009270.1	Capsella bursa-pastoris JO22	Plants	Land Plants	chloroplast	TAG0014_chr_M:314090-314742	96.81	659	0
NC_009270.1	Capsella bursa-pastoris JO22	Plants	Land Plants	chloroplast	TAG0014_chr_M:314739-322020	97.3	4703	0
NC_009270.1	Capsella bursa-pastoris JO22	Plants	Land Plants	chloroplast	TAG0014_chr_M:478490-479524	98.35	1030	0
NC_009270.1	Capsella bursa-pastoris JO22	Plants	Land Plants	chloroplast	TAG0014_chr_M:314739-322020	91.56	1624	0
NC_009270.1	Capsella bursa-pastoris JO22	Plants	Land Plants	chloroplast	TAG0014_chr_M:52851-53889	89.79	1009	0
NC_009270.1	Capsella bursa-pastoris JO22	Plants	Land Plants	chloroplast	TAG0014_chr_M:158881-160230	77.98	277	1e-38
NC_009270.1	Capsella bursa-pastoris JO22	Plants	Land Plants	chloroplast	TAG0014_chr_M:179624-180391	94.69	772	0
NC_009270.1	Capsella bursa-pastoris JO22	Plants	Land Plants	chloroplast	TAG0014_chr_M:314739-322020	91.94	732	0
NC_009270.1	Capsella bursa-pastoris JO22	Plants	Land Plants	chloroplast	TAG0014_chr_M:314739-322020	97.3	4703	0
NC_009270.1	Capsella bursa-pastoris JO22	Plants	Land Plants	chloroplast	TAG0014_chr_M:314090-314742	96.81	659	0
NC_009270.1	Capsella bursa-pastoris JO22	Plants	Land Plants	chloroplast	TAG0014_chr_M:160264-164857	84.2	367	1e-92
NC_009270.1	Capsella bursa-pastoris JO22	Plants	Land Plants	chloroplast	TAG0014_chr_M:160264-164857	79.82	897	1e-167
NC_009270.1	Capsella bursa-pastoris JO22	Plants	Land Plants	chloroplast	TAG0014_chr_M:122988-124596	88.47	1630	0
NC_009270.1	Capsella bursa-pastoris JO22	Plants	Land Plants	chloroplast	TAG0014_chr_M:158881-160230	91.28	321	4e-118
NC_009270.1	Capsella bursa-pastoris JO22	Plants	Land Plants	chloroplast	TAG0014_chr_M:122988-124596	88.47	1630	0
NC_009270.1	Capsella bursa-pastoris JO22	Plants	Land Plants	chloroplast	TAG0014_chr_M:179624-180391	94.69	772	0
NC_009271.1	Crucihimalaya wallichii JS5	Plants	Land Plants	chloroplast	TAG0014_chr_M:314739-322020	92.21	732	0
NC_009271.1	Crucihimalaya wallichii JS5	Plants	Land Plants	chloroplast	TAG0014_chr_M:314739-322020	97.45	4704	0
NC_009271.1	Crucihimalaya wallichii JS5	Plants	Land Plants	chloroplast	TAG0014_chr_M:52851-53889	89.69	1009	0
NC_009271.1	Crucihimalaya wallichii JS5	Plants	Land Plants	chloroplast	TAG0014_chr_M:20785-24708	92.69	479	0
NC_009271.1	Crucihimalaya wallichii JS5	Plants	Land Plants	chloroplast	TAG0014_chr_M:314739-322020	92.21	732	0
NC_009271.1	Crucihimalaya wallichii JS5	Plants	Land Plants	chloroplast	TAG0014_chr_M:478490-479524	98.35	1030	0
NC_009271.1	Crucihimalaya wallichii JS5	Plants	Land Plants	chloroplast	TAG0014_chr_M:122988-124596	88.4	1630	0
NC_009271.1	Crucihimalaya wallichii JS5	Plants	Land Plants	chloroplast	TAG0014_chr_M:179624-180391	94.56	772	0
NC_009271.1	Crucihimalaya wallichii JS5	Plants	Land Plants	chloroplast	TAG0014_chr_M:160264-164857	86.03	358	2e-101
NC_009271.1	Crucihimalaya wallichii JS5	Plants	Land Plants	chloroplast	TAG0014_chr_M:20785-24708	92.69	479	0
NC_009271.1	Crucihimalaya wallichii JS5	Plants	Land Plants	chloroplast	TAG0014_chr_M:314739-322020	91.75	1624	0
NC_009271.1	Crucihimalaya wallichii JS5	Plants	Land Plants	chloroplast	TAG0014_chr_M:20785-24708	95.53	3471	0
NC_009271.1	Crucihimalaya wallichii JS5	Plants	Land Plants	chloroplast	TAG0014_chr_M:477131-478490	87.23	1417	0
NC_009271.1	Crucihimalaya wallichii JS5	Plants	Land Plants	chloroplast	TAG0014_chr_M:314739-322020	97.45	4704	0
NC_009271.1	Crucihimalaya wallichii JS5	Plants	Land Plants	chloroplast	TAG0014_chr_M:122988-124596	88.4	1630	0
NC_009271.1	Crucihimalaya wallichii JS5	Plants	Land Plants	chloroplast	TAG0014_chr_M:314090-314742	96.66	659	0
NC_009271.1	Crucihimalaya wallichii JS5	Plants	Land Plants	chloroplast	TAG0014_chr_M:314739-322020	91.75	1624	0
NC_009271.1	Crucihimalaya wallichii JS5	Plants	Land Plants	chloroplast	TAG0014_chr_M:242715-243402	95.49	687	0
NC_009271.1	Crucihimalaya wallichii JS5	Plants	Land Plants	chloroplast	TAG0014_chr_M:160264-164857	82.69	728	1e-172
NC_009271.1	Crucihimalaya wallichii JS5	Plants	Land Plants	chloroplast	TAG0014_chr_M:314090-314742	96.66	659	0
NC_009271.1	Crucihimalaya wallichii JS5	Plants	Land Plants	chloroplast	TAG0014_chr_M:477131-478490	87.23	1417	0
NC_009271.1	Crucihimalaya wallichii JS5	Plants	Land Plants	chloroplast	TAG0014_chr_M:179624-180391	94.56	772	0
NC_009271.1	Crucihimalaya wallichii JS5	Plants	Land Plants	chloroplast	TAG0014_chr_M:158881-160230	90.65	321	9e-115
NC_009271.1	Crucihimalaya wallichii JS5	Plants	Land Plants	chloroplast	TAG0014_chr_M:158881-160230	84.47	161	2e-36
NC_009271.1	Crucihimalaya wallichii JS5	Plants	Land Plants	chloroplast	TAG0014_chr_M:20785-24708	95.45	3471	0
NC_009271.1	Crucihimalaya wallichii JS5	Plants	Land Plants	chloroplast	TAG0014_chr_M:478490-479524	98.35	1030	0
NC_009272.1	Draba nemorosa JO21	Plants	Land Plants	chloroplast	TAG0014_chr_M:478490-479524	97.96	1030	0
NC_009272.1	Draba nemorosa JO21	Plants	Land Plants	chloroplast	TAG0014_chr_M:160264-164857	81.91	752	6e-166
NC_009272.1	Draba nemorosa JO21	Plants	Land Plants	chloroplast	TAG0014_chr_M:242715-243402	94.76	687	0
NC_009272.1	Draba nemorosa JO21	Plants	Land Plants	chloroplast	TAG0014_chr_M:477131-478490	89.83	295	3e-99
NC_009272.1	Draba nemorosa JO21	Plants	Land Plants	chloroplast	TAG0014_chr_M:478490-479524	97.96	1030	0
NC_009272.1	Draba nemorosa JO21	Plants	Land Plants	chloroplast	TAG0014_chr_M:477131-478490	89.83	295	3e-99
NC_009272.1	Draba nemorosa JO21	Plants	Land Plants	chloroplast	TAG0014_chr_M:314739-322020	96.26	5429	0
NC_009272.1	Draba nemorosa JO21	Plants	Land Plants	chloroplast	TAG0014_chr_M:314739-322020	91.37	1634	0
NC_009272.1	Draba nemorosa JO21	Plants	Land Plants	chloroplast	TAG0014_chr_M:20785-24708	94.74	3958	0
NC_009272.1	Draba nemorosa JO21	Plants	Land Plants	chloroplast	TAG0014_chr_M:158881-160230	90.06	322	2e-111
NC_009272.1	Draba nemorosa JO21	Plants	Land Plants	chloroplast	TAG0014_chr_M:314739-322020	96.26	5429	0
NC_009272.1	Draba nemorosa JO21	Plants	Land Plants	chloroplast	TAG0014_chr_M:314739-322020	91.37	1634	0
NC_009272.1	Draba nemorosa JO21	Plants	Land Plants	chloroplast	TAG0014_chr_M:477131-478490	86.8	1129	0
NC_009272.1	Draba nemorosa JO21	Plants	Land Plants	chloroplast	TAG0014_chr_M:477131-478490	86.8	1129	0
NC_009272.1	Draba nemorosa JO21	Plants	Land Plants	chloroplast	TAG0014_chr_M:179624-180391	94.39	713	0
NC_009272.1	Draba nemorosa JO21	Plants	Land Plants	chloroplast	TAG0014_chr_M:158881-160230	90.35	114	1e-33
NC_009272.1	Draba nemorosa JO21	Plants	Land Plants	chloroplast	TAG0014_chr_M:179624-180391	94.39	713	0
NC_009272.1	Draba nemorosa JO21	Plants	Land Plants	chloroplast	TAG0014_chr_M:314090-314742	96.66	659	0
NC_009272.1	Draba nemorosa JO21	Plants	Land Plants	chloroplast	TAG0014_chr_M:41661-42172	85.52	435	3e-126
NC_009272.1	Draba nemorosa JO21	Plants	Land Plants	chloroplast	TAG0014_chr_M:160264-164857	84.17	360	9e-90
NC_009272.1	Draba nemorosa JO21	Plants	Land Plants	chloroplast	TAG0014_chr_M:20785-24708	94.74	3958	0
NC_009272.1	Draba nemorosa JO21	Plants	Land Plants	chloroplast	TAG0014_chr_M:314090-314742	96.66	659	0
NC_009273.1	Lepidium virginicum JO26	Plants	Land Plants	chloroplast	TAG0014_chr_M:160264-164857	82.15	773	2e-176
NC_009273.1	Lepidium virginicum JO26	Plants	Land Plants	chloroplast	TAG0014_chr_M:477131-478490	87.2	1414	0
NC_009273.1	Lepidium virginicum JO26	Plants	Land Plants	chloroplast	TAG0014_chr_M:160264-164857	85.55	353	1e-98
NC_009273.1	Lepidium virginicum JO26	Plants	Land Plants	chloroplast	TAG0014_chr_M:158881-160230	77.68	327	2e-46
NC_009273.1	Lepidium virginicum JO26	Plants	Land Plants	chloroplast	TAG0014_chr_M:20785-24708	95.16	3950	0
NC_009273.1	Lepidium virginicum JO26	Plants	Land Plants	chloroplast	TAG0014_chr_M:314739-322020	97.6	4703	0
NC_009273.1	Lepidium virginicum JO26	Plants	Land Plants	chloroplast	TAG0014_chr_M:478490-479524	98.35	1030	0
NC_009273.1	Lepidium virginicum JO26	Plants	Land Plants	chloroplast	TAG0014_chr_M:314739-322020	91.46	1640	0
NC_009273.1	Lepidium virginicum JO26	Plants	Land Plants	chloroplast	TAG0014_chr_M:122988-124596	88.53	1630	0
NC_009273.1	Lepidium virginicum JO26	Plants	Land Plants	chloroplast	TAG0014_chr_M:52851-53889	90.29	1009	0
NC_009273.1	Lepidium virginicum JO26	Plants	Land Plants	chloroplast	TAG0014_chr_M:179624-180391	94.22	778	0
NC_009273.1	Lepidium virginicum JO26	Plants	Land Plants	chloroplast	TAG0014_chr_M:179624-180391	94.22	778	0
NC_009273.1	Lepidium virginicum JO26	Plants	Land Plants	chloroplast	TAG0014_chr_M:314090-314742	96.66	659	0
NC_009273.1	Lepidium virginicum JO26	Plants	Land Plants	chloroplast	TAG0014_chr_M:242715-243402	95.05	687	0
NC_009273.1	Lepidium virginicum JO26	Plants	Land Plants	chloroplast	TAG0014_chr_M:314739-322020	91.46	1640	0
NC_009273.1	Lepidium virginicum JO26	Plants	Land Plants	chloroplast	TAG0014_chr_M:41661-42172	85.94	434	1e-129
NC_009273.1	Lepidium virginicum JO26	Plants	Land Plants	chloroplast	TAG0014_chr_M:478490-479524	98.35	1030	0
NC_009273.1	Lepidium virginicum JO26	Plants	Land Plants	chloroplast	TAG0014_chr_M:314739-322020	97.6	4703	0
NC_009273.1	Lepidium virginicum JO26	Plants	Land Plants	chloroplast	TAG0014_chr_M:20785-24708	95.16	3950	0
NC_009273.1	Lepidium virginicum JO26	Plants	Land Plants	chloroplast	TAG0014_chr_M:477131-478490	87.2	1414	0
NC_009273.1	Lepidium virginicum JO26	Plants	Land Plants	chloroplast	TAG0014_chr_M:122988-124596	88.53	1630	0
NC_009273.1	Lepidium virginicum JO26	Plants	Land Plants	chloroplast	TAG0014_chr_M:314090-314742	96.66	659	0
NC_009273.1	Lepidium virginicum JO26	Plants	Land Plants	chloroplast	TAG0014_chr_M:314739-322020	91.01	745	0
NC_009273.1	Lepidium virginicum JO26	Plants	Land Plants	chloroplast	TAG0014_chr_M:314739-322020	91.01	745	0
NC_009273.1	Lepidium virginicum JO26	Plants	Land Plants	chloroplast	TAG0014_chr_M:158881-160230	91.28	321	4e-118
NC_009274.1	Lobularia maritima	Plants	Land Plants	chloroplast	TAG0014_chr_M:314739-322020	97.45	4711	0
NC_009274.1	Lobularia maritima	Plants	Land Plants	chloroplast	TAG0014_chr_M:179624-180391	94.56	772	0
NC_009274.1	Lobularia maritima	Plants	Land Plants	chloroplast	TAG0014_chr_M:158881-160230	83.24	179	6e-37
NC_009274.1	Lobularia maritima	Plants	Land Plants	chloroplast	TAG0014_chr_M:41661-42172	85.48	434	3e-126
NC_009274.1	Lobularia maritima	Plants	Land Plants	chloroplast	TAG0014_chr_M:314739-322020	91.04	1619	0
NC_009274.1	Lobularia maritima	Plants	Land Plants	chloroplast	TAG0014_chr_M:242715-243402	94.47	687	0
NC_009274.1	Lobularia maritima	Plants	Land Plants	chloroplast	TAG0014_chr_M:20785-24708	95.07	3954	0
NC_009274.1	Lobularia maritima	Plants	Land Plants	chloroplast	TAG0014_chr_M:160264-164857	81.72	777	6e-171
NC_009274.1	Lobularia maritima	Plants	Land Plants	chloroplast	TAG0014_chr_M:20785-24708	95.07	3954	0
NC_009274.1	Lobularia maritima	Plants	Land Plants	chloroplast	TAG0014_chr_M:158881-160230	90.68	322	9e-115
NC_009274.1	Lobularia maritima	Plants	Land Plants	chloroplast	TAG0014_chr_M:314739-322020	97.45	4711	0
NC_009274.1	Lobularia maritima	Plants	Land Plants	chloroplast	TAG0014_chr_M:179624-180391	94.56	772	0
NC_009274.1	Lobularia maritima	Plants	Land Plants	chloroplast	TAG0014_chr_M:314739-322020	91.8	732	0
NC_009274.1	Lobularia maritima	Plants	Land Plants	chloroplast	TAG0014_chr_M:478490-479524	98.25	1030	0
NC_009274.1	Lobularia maritima	Plants	Land Plants	chloroplast	TAG0014_chr_M:314739-322020	91.04	1619	0
NC_009274.1	Lobularia maritima	Plants	Land Plants	chloroplast	TAG0014_chr_M:314090-314742	96.66	659	0
NC_009274.1	Lobularia maritima	Plants	Land Plants	chloroplast	TAG0014_chr_M:314739-322020	91.8	732	0
NC_009274.1	Lobularia maritima	Plants	Land Plants	chloroplast	TAG0014_chr_M:160264-164857	83.62	348	9e-85
NC_009274.1	Lobularia maritima	Plants	Land Plants	chloroplast	TAG0014_chr_M:478490-479524	98.25	1030	0
NC_009274.1	Lobularia maritima	Plants	Land Plants	chloroplast	TAG0014_chr_M:314090-314742	96.66	659	0
NC_009275.1	Nasturtium officinale	Plants	Land Plants	chloroplast	TAG0014_chr_M:160264-164857	87.34	553	1e-172
NC_009275.1	Nasturtium officinale	Plants	Land Plants	chloroplast	TAG0014_chr_M:20785-24708	95.18	3960	0
NC_009275.1	Nasturtium officinale	Plants	Land Plants	chloroplast	TAG0014_chr_M:314739-322020	91.71	1617	0
NC_009275.1	Nasturtium officinale	Plants	Land Plants	chloroplast	TAG0014_chr_M:179624-180391	94.56	772	0
NC_009275.1	Nasturtium officinale	Plants	Land Plants	chloroplast	TAG0014_chr_M:160264-164857	89.42	104	2e-27
NC_009275.1	Nasturtium officinale	Plants	Land Plants	chloroplast	TAG0014_chr_M:477131-478490	86.99	1422	0
NC_009275.1	Nasturtium officinale	Plants	Land Plants	chloroplast	TAG0014_chr_M:314090-314742	96.51	659	0
NC_009275.1	Nasturtium officinale	Plants	Land Plants	chloroplast	TAG0014_chr_M:477131-478490	86.99	1422	0
NC_009275.1	Nasturtium officinale	Plants	Land Plants	chloroplast	TAG0014_chr_M:314739-322020	97.58	4704	0
NC_009275.1	Nasturtium officinale	Plants	Land Plants	chloroplast	TAG0014_chr_M:52851-53889	89.89	1009	0
NC_009275.1	Nasturtium officinale	Plants	Land Plants	chloroplast	TAG0014_chr_M:179624-180391	94.56	772	0
NC_009275.1	Nasturtium officinale	Plants	Land Plants	chloroplast	TAG0014_chr_M:324191-326030	77.91	901	3e-151
NC_009275.1	Nasturtium officinale	Plants	Land Plants	chloroplast	TAG0014_chr_M:242715-243402	95.63	687	0
NC_009275.1	Nasturtium officinale	Plants	Land Plants	chloroplast	TAG0014_chr_M:314739-322020	97.58	4704	0
NC_009275.1	Nasturtium officinale	Plants	Land Plants	chloroplast	TAG0014_chr_M:20785-24708	95.18	3960	0
NC_009275.1	Nasturtium officinale	Plants	Land Plants	chloroplast	TAG0014_chr_M:160264-164857	85	360	2e-95
NC_009275.1	Nasturtium officinale	Plants	Land Plants	chloroplast	TAG0014_chr_M:158881-160230	75.82	335	1e-34
NC_009275.1	Nasturtium officinale	Plants	Land Plants	chloroplast	TAG0014_chr_M:314739-322020	91.71	1617	0
NC_009275.1	Nasturtium officinale	Plants	Land Plants	chloroplast	TAG0014_chr_M:41661-42172	86.7	421	9e-131
NC_009275.1	Nasturtium officinale	Plants	Land Plants	chloroplast	TAG0014_chr_M:122988-124596	88.53	1630	0
NC_009275.1	Nasturtium officinale	Plants	Land Plants	chloroplast	TAG0014_chr_M:478490-479524	98.25	1030	0
NC_009275.1	Nasturtium officinale	Plants	Land Plants	chloroplast	TAG0014_chr_M:478490-479524	98.25	1030	0
NC_009275.1	Nasturtium officinale	Plants	Land Plants	chloroplast	TAG0014_chr_M:314739-322020	91.53	732	0
NC_009275.1	Nasturtium officinale	Plants	Land Plants	chloroplast	TAG0014_chr_M:158881-160230	91.28	321	4e-118
NC_009275.1	Nasturtium officinale	Plants	Land Plants	chloroplast	TAG0014_chr_M:122988-124596	88.53	1630	0
NC_009275.1	Nasturtium officinale	Plants	Land Plants	chloroplast	TAG0014_chr_M:314090-314742	96.51	659	0
NC_009275.1	Nasturtium officinale	Plants	Land Plants	chloroplast	TAG0014_chr_M:314739-322020	91.53	732	0
NC_009598.1	Chloranthus spicatus	Plants	Land Plants	chloroplast	TAG0014_chr_M:425985-426409	73.47	426	2e-36
NC_009598.1	Chloranthus spicatus	Plants	Land Plants	chloroplast	TAG0014_chr_M:242715-243402	95.63	687	0
NC_009598.1	Chloranthus spicatus	Plants	Land Plants	chloroplast	TAG0014_chr_M:478490-479524	98.55	1032	0
NC_009598.1	Chloranthus spicatus	Plants	Land Plants	chloroplast	TAG0014_chr_M:477131-478490	90.08	1381	0
NC_009598.1	Chloranthus spicatus	Plants	Land Plants	chloroplast	TAG0014_chr_M:160264-164857	81.42	592	2e-120
NC_009598.1	Chloranthus spicatus	Plants	Land Plants	chloroplast	TAG0014_chr_M:314090-314742	96.49	655	0
NC_009598.1	Chloranthus spicatus	Plants	Land Plants	chloroplast	TAG0014_chr_M:322172-322443	78.39	273	2e-35
NC_009598.1	Chloranthus spicatus	Plants	Land Plants	chloroplast	TAG0014_chr_M:20785-24708	93.7	3955	0
NC_009598.1	Chloranthus spicatus	Plants	Land Plants	chloroplast	TAG0014_chr_M:158881-160230	87.79	393	1e-122
NC_009598.1	Chloranthus spicatus	Plants	Land Plants	chloroplast	TAG0014_chr_M:160264-164857	84.53	278	9e-70
NC_009598.1	Chloranthus spicatus	Plants	Land Plants	chloroplast	TAG0014_chr_M:158881-160230	90.24	123	2e-37
NC_009598.1	Chloranthus spicatus	Plants	Land Plants	chloroplast	TAG0014_chr_M:160264-164857	75.67	448	4e-48
NC_009598.1	Chloranthus spicatus	Plants	Land Plants	chloroplast	TAG0014_chr_M:179624-180391	93.99	766	0
NC_009598.1	Chloranthus spicatus	Plants	Land Plants	chloroplast	TAG0014_chr_M:122988-124596	88.81	1626	0
NC_009598.1	Chloranthus spicatus	Plants	Land Plants	chloroplast	TAG0014_chr_M:52851-53889	91.33	1026	0
NC_009598.1	Chloranthus spicatus	Plants	Land Plants	chloroplast	TAG0014_chr_M:179008-179411	82.52	429	3e-95
NC_009598.1	Chloranthus spicatus	Plants	Land Plants	chloroplast	TAG0014_chr_M:477131-478490	90.08	1381	0
NC_009598.1	Chloranthus spicatus	Plants	Land Plants	chloroplast	TAG0014_chr_M:179624-180391	93.99	766	0
NC_009598.1	Chloranthus spicatus	Plants	Land Plants	chloroplast	TAG0014_chr_M:314739-322020	94.81	7321	0
NC_009598.1	Chloranthus spicatus	Plants	Land Plants	chloroplast	TAG0014_chr_M:478490-479524	98.55	1032	0
NC_009598.1	Chloranthus spicatus	Plants	Land Plants	chloroplast	TAG0014_chr_M:324191-326030	76.99	1556	0
NC_009598.1	Chloranthus spicatus	Plants	Land Plants	chloroplast	TAG0014_chr_M:160264-164857	83.07	886	0
NC_009598.1	Chloranthus spicatus	Plants	Land Plants	chloroplast	TAG0014_chr_M:314739-322020	94.81	7321	0
NC_009598.1	Chloranthus spicatus	Plants	Land Plants	chloroplast	TAG0014_chr_M:122988-124596	88.81	1626	0
NC_009598.1	Chloranthus spicatus	Plants	Land Plants	chloroplast	TAG0014_chr_M:314090-314742	96.49	655	0
NC_009598.1	Chloranthus spicatus	Plants	Land Plants	chloroplast	TAG0014_chr_M:322172-322443	78.39	273	2e-35
NC_009598.1	Chloranthus spicatus	Plants	Land Plants	chloroplast	TAG0014_chr_M:20785-24708	93.7	3955	0
NC_009599.1	Buxus microphylla	Plants	Land Plants	chloroplast	TAG0014_chr_M:478490-479524	99.13	1032	0
NC_009599.1	Buxus microphylla	Plants	Land Plants	chloroplast	TAG0014_chr_M:322018-322171	85.03	147	5e-34
NC_009599.1	Buxus microphylla	Plants	Land Plants	chloroplast	TAG0014_chr_M:52851-53889	93.66	1026	0
NC_009599.1	Buxus microphylla	Plants	Land Plants	chloroplast	TAG0014_chr_M:160264-164857	87.78	270	9e-80
NC_009599.1	Buxus microphylla	Plants	Land Plants	chloroplast	TAG0014_chr_M:425985-426409	74.81	389	8e-41
NC_009599.1	Buxus microphylla	Plants	Land Plants	chloroplast	TAG0014_chr_M:160264-164857	79.25	1441	0
NC_009599.1	Buxus microphylla	Plants	Land Plants	chloroplast	TAG0014_chr_M:322172-322443	81.92	271	2e-55
NC_009599.1	Buxus microphylla	Plants	Land Plants	chloroplast	TAG0014_chr_M:160264-164857	77.18	1402	0
NC_009599.1	Buxus microphylla	Plants	Land Plants	chloroplast	TAG0014_chr_M:324191-326030	80.23	1598	0
NC_009599.1	Buxus microphylla	Plants	Land Plants	chloroplast	TAG0014_chr_M:314739-322020	91.63	2653	0
NC_009599.1	Buxus microphylla	Plants	Land Plants	chloroplast	TAG0014_chr_M:478490-479524	99.13	1032	0
NC_009599.1	Buxus microphylla	Plants	Land Plants	chloroplast	TAG0014_chr_M:179624-180391	94.78	766	0
NC_009599.1	Buxus microphylla	Plants	Land Plants	chloroplast	TAG0014_chr_M:314739-322020	98.17	4707	0
NC_009599.1	Buxus microphylla	Plants	Land Plants	chloroplast	TAG0014_chr_M:322172-322443	81.92	271	2e-55
NC_009599.1	Buxus microphylla	Plants	Land Plants	chloroplast	TAG0014_chr_M:314090-314742	96.94	654	0
NC_009599.1	Buxus microphylla	Plants	Land Plants	chloroplast	TAG0014_chr_M:322018-322171	85.03	147	5e-34
NC_009599.1	Buxus microphylla	Plants	Land Plants	chloroplast	TAG0014_chr_M:20785-24708	94.99	3952	0
NC_009599.1	Buxus microphylla	Plants	Land Plants	chloroplast	TAG0014_chr_M:41661-42172	88.3	436	7e-147
NC_009599.1	Buxus microphylla	Plants	Land Plants	chloroplast	TAG0014_chr_M:158881-160230	74.41	676	3e-55
NC_009599.1	Buxus microphylla	Plants	Land Plants	chloroplast	TAG0014_chr_M:122988-124596	89.55	1627	0
NC_009599.1	Buxus microphylla	Plants	Land Plants	chloroplast	TAG0014_chr_M:179008-179411	85.2	419	2e-112
NC_009599.1	Buxus microphylla	Plants	Land Plants	chloroplast	TAG0014_chr_M:122988-124596	89.55	1627	0
NC_009599.1	Buxus microphylla	Plants	Land Plants	chloroplast	TAG0014_chr_M:314739-322020	98.17	4707	0
NC_009599.1	Buxus microphylla	Plants	Land Plants	chloroplast	TAG0014_chr_M:160264-164857	78.86	440	2e-71
NC_009599.1	Buxus microphylla	Plants	Land Plants	chloroplast	TAG0014_chr_M:477131-478490	92.28	1373	0
NC_009599.1	Buxus microphylla	Plants	Land Plants	chloroplast	TAG0014_chr_M:158881-160230	90.77	336	7e-121
NC_009599.1	Buxus microphylla	Plants	Land Plants	chloroplast	TAG0014_chr_M:20785-24708	94.99	3952	0
NC_009599.1	Buxus microphylla	Plants	Land Plants	chloroplast	TAG0014_chr_M:477131-478490	92.28	1373	0
NC_009599.1	Buxus microphylla	Plants	Land Plants	chloroplast	TAG0014_chr_M:314739-322020	91.63	2653	0
NC_009599.1	Buxus microphylla	Plants	Land Plants	chloroplast	TAG0014_chr_M:179624-180391	94.78	766	0
NC_009599.1	Buxus microphylla	Plants	Land Plants	chloroplast	TAG0014_chr_M:314090-314742	96.94	654	0
NC_009599.1	Buxus microphylla	Plants	Land Plants	chloroplast	TAG0014_chr_M:242715-243402	95.78	687	0
NC_009600.1	Illicium oligandrum	Plants	Land Plants	chloroplast	TAG0014_chr_M:314739-322020	94.71	6279	0
NC_009600.1	Illicium oligandrum	Plants	Land Plants	chloroplast	TAG0014_chr_M:242715-243402	94.91	687	0
NC_009600.1	Illicium oligandrum	Plants	Land Plants	chloroplast	TAG0014_chr_M:477131-478490	90.24	1383	0
NC_009600.1	Illicium oligandrum	Plants	Land Plants	chloroplast	TAG0014_chr_M:160264-164857	89.37	207	2e-66
NC_009600.1	Illicium oligandrum	Plants	Land Plants	chloroplast	TAG0014_chr_M:314090-314742	96.35	657	0
NC_009600.1	Illicium oligandrum	Plants	Land Plants	chloroplast	TAG0014_chr_M:160264-164857	87.6	500	8e-160
NC_009600.1	Illicium oligandrum	Plants	Land Plants	chloroplast	TAG0014_chr_M:324191-326030	75.1	1490	0
NC_009600.1	Illicium oligandrum	Plants	Land Plants	chloroplast	TAG0014_chr_M:477131-478490	90.24	1383	0
NC_009600.1	Illicium oligandrum	Plants	Land Plants	chloroplast	TAG0014_chr_M:179008-179411	81.86	430	7e-91
NC_009600.1	Illicium oligandrum	Plants	Land Plants	chloroplast	TAG0014_chr_M:478490-479524	98.06	1032	0
NC_009600.1	Illicium oligandrum	Plants	Land Plants	chloroplast	TAG0014_chr_M:52851-53889	91	1011	0
NC_009600.1	Illicium oligandrum	Plants	Land Plants	chloroplast	TAG0014_chr_M:122988-124596	88.34	1629	0
NC_009600.1	Illicium oligandrum	Plants	Land Plants	chloroplast	TAG0014_chr_M:314739-322020	92.08	1098	0
NC_009600.1	Illicium oligandrum	Plants	Land Plants	chloroplast	TAG0014_chr_M:314739-322020	94.73	6278	0
NC_009600.1	Illicium oligandrum	Plants	Land Plants	chloroplast	TAG0014_chr_M:314739-322020	92.1	557	0
NC_009600.1	Illicium oligandrum	Plants	Land Plants	chloroplast	TAG0014_chr_M:478490-479524	98.06	1032	0
NC_009600.1	Illicium oligandrum	Plants	Land Plants	chloroplast	TAG0014_chr_M:122988-124596	88.34	1629	0
NC_009600.1	Illicium oligandrum	Plants	Land Plants	chloroplast	TAG0014_chr_M:314090-314742	96.35	657	0
NC_009600.1	Illicium oligandrum	Plants	Land Plants	chloroplast	TAG0014_chr_M:160264-164857	82.72	515	4e-118
NC_009601.1	Dioscorea elephantipes	Plants	Land Plants	chloroplast	TAG0014_chr_M:477131-478490	88.86	350	4e-113
NC_009601.1	Dioscorea elephantipes	Plants	Land Plants	chloroplast	TAG0014_chr_M:477131-478490	88.86	350	4e-113
NC_009601.1	Dioscorea elephantipes	Plants	Land Plants	chloroplast	TAG0014_chr_M:314090-314742	94.25	661	0
NC_009601.1	Dioscorea elephantipes	Plants	Land Plants	chloroplast	TAG0014_chr_M:477131-478490	88.23	705	0
NC_009601.1	Dioscorea elephantipes	Plants	Land Plants	chloroplast	TAG0014_chr_M:314739-322020	93.01	7354	0
NC_009601.1	Dioscorea elephantipes	Plants	Land Plants	chloroplast	TAG0014_chr_M:179008-179411	81.97	305	6e-62
NC_009601.1	Dioscorea elephantipes	Plants	Land Plants	chloroplast	TAG0014_chr_M:478490-479524	97.87	1032	0
NC_009601.1	Dioscorea elephantipes	Plants	Land Plants	chloroplast	TAG0014_chr_M:122988-124596	88.75	1627	0
NC_009601.1	Dioscorea elephantipes	Plants	Land Plants	chloroplast	TAG0014_chr_M:425985-426409	73.18	425	1e-34
NC_009601.1	Dioscorea elephantipes	Plants	Land Plants	chloroplast	TAG0014_chr_M:477131-478490	86.41	206	5e-53
NC_009601.1	Dioscorea elephantipes	Plants	Land Plants	chloroplast	TAG0014_chr_M:160264-164857	88.28	367	1e-118
NC_009601.1	Dioscorea elephantipes	Plants	Land Plants	chloroplast	TAG0014_chr_M:324191-326030	76.54	1415	0
NC_009601.1	Dioscorea elephantipes	Plants	Land Plants	chloroplast	TAG0014_chr_M:179624-180391	93.34	766	0
NC_009601.1	Dioscorea elephantipes	Plants	Land Plants	chloroplast	TAG0014_chr_M:314090-314742	94.25	661	0
NC_009601.1	Dioscorea elephantipes	Plants	Land Plants	chloroplast	TAG0014_chr_M:477131-478490	88.23	705	0
NC_009601.1	Dioscorea elephantipes	Plants	Land Plants	chloroplast	TAG0014_chr_M:160264-164857	87.6	492	2e-156
NC_009601.1	Dioscorea elephantipes	Plants	Land Plants	chloroplast	TAG0014_chr_M:242715-243402	94.18	687	0
NC_009601.1	Dioscorea elephantipes	Plants	Land Plants	chloroplast	TAG0014_chr_M:478490-479524	97.87	1032	0
NC_009601.1	Dioscorea elephantipes	Plants	Land Plants	chloroplast	TAG0014_chr_M:314739-322020	93.82	6716	0
NC_009601.1	Dioscorea elephantipes	Plants	Land Plants	chloroplast	TAG0014_chr_M:179624-180391	93.34	766	0
NC_009601.1	Dioscorea elephantipes	Plants	Land Plants	chloroplast	TAG0014_chr_M:477131-478490	86.41	206	5e-53
NC_009601.1	Dioscorea elephantipes	Plants	Land Plants	chloroplast	TAG0014_chr_M:160264-164857	86.6	209	2e-56
NC_009601.1	Dioscorea elephantipes	Plants	Land Plants	chloroplast	TAG0014_chr_M:122988-124596	88.75	1627	0
NC_009766.1	Cuscuta reflexa	Plants	Land Plants	chloroplast	TAG0014_chr_M:314090-314742	94.8	654	0
NC_009766.1	Cuscuta reflexa	Plants	Land Plants	chloroplast	TAG0014_chr_M:314090-314742	94.8	654	0
NC_009808.1	Ipomoea purpurea	Plants	Land Plants	chloroplast	TAG0014_chr_M:160264-164857	88.76	178	3e-54
NC_009808.1	Ipomoea purpurea	Plants	Land Plants	chloroplast	TAG0014_chr_M:122988-124596	88.89	1629	0
NC_009808.1	Ipomoea purpurea	Plants	Land Plants	chloroplast	TAG0014_chr_M:160264-164857	91.07	112	4e-33
NC_009808.1	Ipomoea purpurea	Plants	Land Plants	chloroplast	TAG0014_chr_M:242715-243402	95.63	687	0
NC_009808.1	Ipomoea purpurea	Plants	Land Plants	chloroplast	TAG0014_chr_M:314090-314742	96.02	654	0
NC_009808.1	Ipomoea purpurea	Plants	Land Plants	chloroplast	TAG0014_chr_M:477131-478490	89.96	807	0
NC_009808.1	Ipomoea purpurea	Plants	Land Plants	chloroplast	TAG0014_chr_M:122988-124596	88.89	1629	0
NC_009808.1	Ipomoea purpurea	Plants	Land Plants	chloroplast	TAG0014_chr_M:478490-479524	97.58	1031	0
NC_009808.1	Ipomoea purpurea	Plants	Land Plants	chloroplast	TAG0014_chr_M:477131-478490	89.96	807	0
NC_009808.1	Ipomoea purpurea	Plants	Land Plants	chloroplast	TAG0014_chr_M:478490-479524	97.58	1031	0
NC_009808.1	Ipomoea purpurea	Plants	Land Plants	chloroplast	TAG0014_chr_M:477131-478490	91.6	369	1e-142
NC_009808.1	Ipomoea purpurea	Plants	Land Plants	chloroplast	TAG0014_chr_M:158881-160230	84.69	418	7e-111
NC_009808.1	Ipomoea purpurea	Plants	Land Plants	chloroplast	TAG0014_chr_M:160264-164857	80.71	534	1e-103
NC_009808.1	Ipomoea purpurea	Plants	Land Plants	chloroplast	TAG0014_chr_M:314739-322020	93.46	6068	0
NC_009808.1	Ipomoea purpurea	Plants	Land Plants	chloroplast	TAG0014_chr_M:52851-53889	89.53	1012	0
NC_009808.1	Ipomoea purpurea	Plants	Land Plants	chloroplast	TAG0014_chr_M:160264-164857	86.14	606	0
NC_009808.1	Ipomoea purpurea	Plants	Land Plants	chloroplast	TAG0014_chr_M:314090-314742	96.02	654	0
NC_009808.1	Ipomoea purpurea	Plants	Land Plants	chloroplast	TAG0014_chr_M:314739-322020	93.46	6068	0
NC_009808.1	Ipomoea purpurea	Plants	Land Plants	chloroplast	TAG0014_chr_M:477131-478490	91.6	369	1e-142
NC_009808.1	Ipomoea purpurea	Plants	Land Plants	chloroplast	TAG0014_chr_M:179008-179411	77.25	378	8e-46
NC_009950.1	Lolium perenne	Plants	Land Plants	chloroplast	TAG0014_chr_M:425985-426409	74.94	427	2e-47
NC_009962.1	Ceratophyllum demersum	Plants	Land Plants	chloroplast	TAG0014_chr_M:20785-24708	93.23	3943	0
NC_009962.1	Ceratophyllum demersum	Plants	Land Plants	chloroplast	TAG0014_chr_M:122988-124596	89.29	1625	0
NC_009962.1	Ceratophyllum demersum	Plants	Land Plants	chloroplast	TAG0014_chr_M:158881-160230	87.47	367	2e-111
NC_009962.1	Ceratophyllum demersum	Plants	Land Plants	chloroplast	TAG0014_chr_M:478490-479524	98.26	1032	0
NC_009962.1	Ceratophyllum demersum	Plants	Land Plants	chloroplast	TAG0014_chr_M:20785-24708	93.23	3943	0
NC_009962.1	Ceratophyllum demersum	Plants	Land Plants	chloroplast	TAG0014_chr_M:179008-179411	80.52	426	1e-78
NC_009962.1	Ceratophyllum demersum	Plants	Land Plants	chloroplast	TAG0014_chr_M:160264-164857	85.71	147	3e-35
NC_009962.1	Ceratophyllum demersum	Plants	Land Plants	chloroplast	TAG0014_chr_M:314739-322020	88.87	737	0
NC_009962.1	Ceratophyllum demersum	Plants	Land Plants	chloroplast	TAG0014_chr_M:478490-479524	98.26	1032	0
NC_009962.1	Ceratophyllum demersum	Plants	Land Plants	chloroplast	TAG0014_chr_M:314739-322020	85.3	973	0
NC_009962.1	Ceratophyllum demersum	Plants	Land Plants	chloroplast	TAG0014_chr_M:179624-180391	92.62	772	0
NC_009962.1	Ceratophyllum demersum	Plants	Land Plants	chloroplast	TAG0014_chr_M:52851-53889	89.11	1028	0
NC_009962.1	Ceratophyllum demersum	Plants	Land Plants	chloroplast	TAG0014_chr_M:314739-322020	96.45	5442	0
NC_009962.1	Ceratophyllum demersum	Plants	Land Plants	chloroplast	TAG0014_chr_M:179624-180391	92.62	772	0
NC_009962.1	Ceratophyllum demersum	Plants	Land Plants	chloroplast	TAG0014_chr_M:158881-160230	89.44	142	5e-43
NC_009962.1	Ceratophyllum demersum	Plants	Land Plants	chloroplast	TAG0014_chr_M:314090-314742	95.73	655	0
NC_009962.1	Ceratophyllum demersum	Plants	Land Plants	chloroplast	TAG0014_chr_M:314739-322020	96.45	5442	0
NC_009962.1	Ceratophyllum demersum	Plants	Land Plants	chloroplast	TAG0014_chr_M:160264-164857	87.37	396	1e-122
NC_009962.1	Ceratophyllum demersum	Plants	Land Plants	chloroplast	TAG0014_chr_M:314739-322020	88.87	737	0
NC_009962.1	Ceratophyllum demersum	Plants	Land Plants	chloroplast	TAG0014_chr_M:122988-124596	89.29	1625	0
NC_009962.1	Ceratophyllum demersum	Plants	Land Plants	chloroplast	TAG0014_chr_M:314090-314742	95.73	655	0
NC_009962.1	Ceratophyllum demersum	Plants	Land Plants	chloroplast	TAG0014_chr_M:314739-322020	91.94	484	0
NC_009962.1	Ceratophyllum demersum	Plants	Land Plants	chloroplast	TAG0014_chr_M:425985-426409	74.48	431	2e-42
NC_009962.1	Ceratophyllum demersum	Plants	Land Plants	chloroplast	TAG0014_chr_M:160264-164857	85.67	614	4e-178
NC_009963.1	Cuscuta exaltata	Plants	Land Plants	chloroplast	TAG0014_chr_M:314090-314742	95.11	654	0
NC_009963.1	Cuscuta exaltata	Plants	Land Plants	chloroplast	TAG0014_chr_M:314090-314742	95.11	654	0
NC_010093.1	Acorus americanus	Plants	Land Plants	chloroplast	TAG0014_chr_M:314739-322020	88.41	561	0
NC_010093.1	Acorus americanus	Plants	Land Plants	chloroplast	TAG0014_chr_M:20785-24708	90.47	703	0
NC_010093.1	Acorus americanus	Plants	Land Plants	chloroplast	TAG0014_chr_M:314739-322020	88.16	811	0
NC_010093.1	Acorus americanus	Plants	Land Plants	chloroplast	TAG0014_chr_M:20785-24708	92.36	812	0
NC_010093.1	Acorus americanus	Plants	Land Plants	chloroplast	TAG0014_chr_M:158881-160230	84.8	408	2e-107
NC_010093.1	Acorus americanus	Plants	Land Plants	chloroplast	TAG0014_chr_M:314739-322020	88.41	561	0
NC_010093.1	Acorus americanus	Plants	Land Plants	chloroplast	TAG0014_chr_M:314739-322020	95.28	5662	0
NC_010093.1	Acorus americanus	Plants	Land Plants	chloroplast	TAG0014_chr_M:20785-24708	90.47	703	0
NC_010093.1	Acorus americanus	Plants	Land Plants	chloroplast	TAG0014_chr_M:322018-322171	81.82	121	5e-19
NC_010093.1	Acorus americanus	Plants	Land Plants	chloroplast	TAG0014_chr_M:20785-24708	93.61	1972	0
NC_010093.1	Acorus americanus	Plants	Land Plants	chloroplast	TAG0014_chr_M:52851-53889	89.74	1014	0
NC_010093.1	Acorus americanus	Plants	Land Plants	chloroplast	TAG0014_chr_M:20785-24708	93.61	1972	0
NC_010093.1	Acorus americanus	Plants	Land Plants	chloroplast	TAG0014_chr_M:314739-322020	90.96	177	1e-60
NC_010093.1	Acorus americanus	Plants	Land Plants	chloroplast	TAG0014_chr_M:179008-179411	78.79	429	6e-67
NC_010093.1	Acorus americanus	Plants	Land Plants	chloroplast	TAG0014_chr_M:478490-479524	98.06	1032	0
NC_010093.1	Acorus americanus	Plants	Land Plants	chloroplast	TAG0014_chr_M:322018-322171	81.82	121	5e-19
NC_010093.1	Acorus americanus	Plants	Land Plants	chloroplast	TAG0014_chr_M:314739-322020	95.28	5662	0
NC_010093.1	Acorus americanus	Plants	Land Plants	chloroplast	TAG0014_chr_M:324191-326030	80.99	463	2e-98
NC_010093.1	Acorus americanus	Plants	Land Plants	chloroplast	TAG0014_chr_M:20785-24708	92.36	812	0
NC_010093.1	Acorus americanus	Plants	Land Plants	chloroplast	TAG0014_chr_M:478490-479524	98.06	1032	0
NC_010093.1	Acorus americanus	Plants	Land Plants	chloroplast	TAG0014_chr_M:314739-322020	90.96	177	1e-60
NC_010093.1	Acorus americanus	Plants	Land Plants	chloroplast	TAG0014_chr_M:314739-322020	88.16	811	0
NC_010109.1	Lemna minor	Plants	Land Plants	chloroplast	TAG0014_chr_M:478490-479524	97.77	1032	0
NC_010109.1	Lemna minor	Plants	Land Plants	chloroplast	TAG0014_chr_M:122988-124596	88.47	1631	0
NC_010109.1	Lemna minor	Plants	Land Plants	chloroplast	TAG0014_chr_M:314739-322020	91.9	7181	0
NC_010109.1	Lemna minor	Plants	Land Plants	chloroplast	TAG0014_chr_M:477131-478490	86.31	1410	0
NC_010109.1	Lemna minor	Plants	Land Plants	chloroplast	TAG0014_chr_M:478490-479524	97.77	1032	0
NC_010109.1	Lemna minor	Plants	Land Plants	chloroplast	TAG0014_chr_M:179624-180391	91.35	775	0
NC_010109.1	Lemna minor	Plants	Land Plants	chloroplast	TAG0014_chr_M:179624-180391	91.35	775	0
NC_010109.1	Lemna minor	Plants	Land Plants	chloroplast	TAG0014_chr_M:477131-478490	86.31	1410	0
NC_010109.1	Lemna minor	Plants	Land Plants	chloroplast	TAG0014_chr_M:324191-326030	76.08	1601	0
NC_010109.1	Lemna minor	Plants	Land Plants	chloroplast	TAG0014_chr_M:122988-124596	88.47	1631	0
NC_010109.1	Lemna minor	Plants	Land Plants	chloroplast	TAG0014_chr_M:324191-326030	76.08	1601	0
NC_010109.1	Lemna minor	Plants	Land Plants	chloroplast	TAG0014_chr_M:314739-322020	91.9	7181	0
NC_010323.1	Carica papaya	Plants	Land Plants	chloroplast	TAG0014_chr_M:52851-53889	92.9	1028	0
NC_010323.1	Carica papaya	Plants	Land Plants	chloroplast	TAG0014_chr_M:160264-164857	80	1455	0
NC_010323.1	Carica papaya	Plants	Land Plants	chloroplast	TAG0014_chr_M:477131-478490	89.03	1395	0
NC_010323.1	Carica papaya	Plants	Land Plants	chloroplast	TAG0014_chr_M:477131-478490	89.03	1395	0
NC_010323.1	Carica papaya	Plants	Land Plants	chloroplast	TAG0014_chr_M:314739-322020	92.73	2450	0
NC_010323.1	Carica papaya	Plants	Land Plants	chloroplast	TAG0014_chr_M:160264-164857	82.03	256	2e-51
NC_010323.1	Carica papaya	Plants	Land Plants	chloroplast	TAG0014_chr_M:160264-164857	83.95	511	4e-128
NC_010323.1	Carica papaya	Plants	Land Plants	chloroplast	TAG0014_chr_M:324191-326030	80.01	1876	0
NC_010323.1	Carica papaya	Plants	Land Plants	chloroplast	TAG0014_chr_M:478490-479524	99.32	1030	0
NC_010323.1	Carica papaya	Plants	Land Plants	chloroplast	TAG0014_chr_M:179624-180391	95.98	772	0
NC_010323.1	Carica papaya	Plants	Land Plants	chloroplast	TAG0014_chr_M:20785-24708	96.59	3933	0
NC_010323.1	Carica papaya	Plants	Land Plants	chloroplast	TAG0014_chr_M:314739-322020	92.19	128	9e-42
NC_010323.1	Carica papaya	Plants	Land Plants	chloroplast	TAG0014_chr_M:314739-322020	98.21	4704	0
NC_010323.1	Carica papaya	Plants	Land Plants	chloroplast	TAG0014_chr_M:242715-243402	96.65	687	0
NC_010323.1	Carica papaya	Plants	Land Plants	chloroplast	TAG0014_chr_M:314739-322020	92.19	128	9e-42
NC_010323.1	Carica papaya	Plants	Land Plants	chloroplast	TAG0014_chr_M:20785-24708	96.59	3933	0
NC_010323.1	Carica papaya	Plants	Land Plants	chloroplast	TAG0014_chr_M:314090-314742	97.27	660	0
NC_010323.1	Carica papaya	Plants	Land Plants	chloroplast	TAG0014_chr_M:322018-322171	86.73	113	8e-27
NC_010323.1	Carica papaya	Plants	Land Plants	chloroplast	TAG0014_chr_M:160264-164857	81.89	475	1e-102
NC_010323.1	Carica papaya	Plants	Land Plants	chloroplast	TAG0014_chr_M:179624-180391	95.98	772	0
NC_010323.1	Carica papaya	Plants	Land Plants	chloroplast	TAG0014_chr_M:314739-322020	98.21	4704	0
NC_010323.1	Carica papaya	Plants	Land Plants	chloroplast	TAG0014_chr_M:41661-42172	90.34	435	2e-161
NC_010323.1	Carica papaya	Plants	Land Plants	chloroplast	TAG0014_chr_M:314090-314742	97.27	660	0
NC_010323.1	Carica papaya	Plants	Land Plants	chloroplast	TAG0014_chr_M:179008-179411	79.91	453	8e-76
NC_010323.1	Carica papaya	Plants	Land Plants	chloroplast	TAG0014_chr_M:314739-322020	92.73	2450	0
NC_010323.1	Carica papaya	Plants	Land Plants	chloroplast	TAG0014_chr_M:158881-160230	81.87	971	0
NC_010323.1	Carica papaya	Plants	Land Plants	chloroplast	TAG0014_chr_M:478490-479524	99.32	1030	0
NC_010358.2	Oenothera argillicola	Plants	Land Plants	chloroplast	TAG0014_chr_M:20785-24708	92.4	263	4e-102
NC_010358.2	Oenothera argillicola	Plants	Land Plants	chloroplast	TAG0014_chr_M:20785-24708	86.67	180	1e-47
NC_010358.2	Oenothera argillicola	Plants	Land Plants	chloroplast	TAG0014_chr_M:314090-314742	98.23	622	0
NC_010358.2	Oenothera argillicola	Plants	Land Plants	chloroplast	TAG0014_chr_M:158881-160230	85.07	201	2e-46
NC_010358.2	Oenothera argillicola	Plants	Land Plants	chloroplast	TAG0014_chr_M:179008-179411	76.65	394	8e-46
NC_010358.2	Oenothera argillicola	Plants	Land Plants	chloroplast	TAG0014_chr_M:20785-24708	86.67	180	1e-47
NC_010358.2	Oenothera argillicola	Plants	Land Plants	chloroplast	TAG0014_chr_M:20785-24708	95.54	2042	0
NC_010358.2	Oenothera argillicola	Plants	Land Plants	chloroplast	TAG0014_chr_M:41661-42172	87.84	436	4e-144
NC_010358.2	Oenothera argillicola	Plants	Land Plants	chloroplast	TAG0014_chr_M:20785-24708	92.4	263	4e-102
NC_010358.2	Oenothera argillicola	Plants	Land Plants	chloroplast	TAG0014_chr_M:314090-314742	98.23	622	0
NC_010358.2	Oenothera argillicola	Plants	Land Plants	chloroplast	TAG0014_chr_M:52851-53889	93.29	1029	0
NC_010358.2	Oenothera argillicola	Plants	Land Plants	chloroplast	TAG0014_chr_M:158881-160230	84.82	448	2e-116
NC_010358.2	Oenothera argillicola	Plants	Land Plants	chloroplast	TAG0014_chr_M:20785-24708	95.54	2042	0
NC_010358.2	Oenothera argillicola	Plants	Land Plants	chloroplast	TAG0014_chr_M:425985-426409	74.42	430	2e-42
NC_010358.2	Oenothera argillicola	Plants	Land Plants	chloroplast	TAG0014_chr_M:160264-164857	78.79	4381	0
NC_010358.2	Oenothera argillicola	Plants	Land Plants	chloroplast	TAG0014_chr_M:242715-243402	96.36	687	0
NC_010358.2	Oenothera argillicola	Plants	Land Plants	chloroplast	TAG0014_chr_M:477131-478490	94.34	1379	0
NC_010358.2	Oenothera argillicola	Plants	Land Plants	chloroplast	TAG0014_chr_M:20785-24708	92.59	553	0
NC_010358.2	Oenothera argillicola	Plants	Land Plants	chloroplast	TAG0014_chr_M:477131-478490	94.34	1379	0
NC_010358.2	Oenothera argillicola	Plants	Land Plants	chloroplast	TAG0014_chr_M:20785-24708	92.59	553	0
NC_010360.2	Oenothera glazioviana	Plants	Land Plants	chloroplast	TAG0014_chr_M:20785-24708	92.59	553	0
NC_010360.2	Oenothera glazioviana	Plants	Land Plants	chloroplast	TAG0014_chr_M:179008-179411	76.9	394	2e-47
NC_010360.2	Oenothera glazioviana	Plants	Land Plants	chloroplast	TAG0014_chr_M:52851-53889	93.39	1029	0
NC_010360.2	Oenothera glazioviana	Plants	Land Plants	chloroplast	TAG0014_chr_M:160264-164857	78.75	4381	0
NC_010360.2	Oenothera glazioviana	Plants	Land Plants	chloroplast	TAG0014_chr_M:20785-24708	92.78	263	1e-103
NC_010360.2	Oenothera glazioviana	Plants	Land Plants	chloroplast	TAG0014_chr_M:158881-160230	85.07	201	2e-46
NC_010360.2	Oenothera glazioviana	Plants	Land Plants	chloroplast	TAG0014_chr_M:242715-243402	96.36	687	0
NC_010360.2	Oenothera glazioviana	Plants	Land Plants	chloroplast	TAG0014_chr_M:425985-426409	74.42	430	2e-42
NC_010360.2	Oenothera glazioviana	Plants	Land Plants	chloroplast	TAG0014_chr_M:41661-42172	87.84	436	4e-144
NC_010360.2	Oenothera glazioviana	Plants	Land Plants	chloroplast	TAG0014_chr_M:20785-24708	95.49	2042	0
NC_010360.2	Oenothera glazioviana	Plants	Land Plants	chloroplast	TAG0014_chr_M:20785-24708	92.59	553	0
NC_010360.2	Oenothera glazioviana	Plants	Land Plants	chloroplast	TAG0014_chr_M:477131-478490	94.34	1379	0
NC_010360.2	Oenothera glazioviana	Plants	Land Plants	chloroplast	TAG0014_chr_M:20785-24708	83.52	182	4e-38
NC_010360.2	Oenothera glazioviana	Plants	Land Plants	chloroplast	TAG0014_chr_M:314090-314742	98.25	628	0
NC_010360.2	Oenothera glazioviana	Plants	Land Plants	chloroplast	TAG0014_chr_M:477131-478490	94.34	1379	0
NC_010360.2	Oenothera glazioviana	Plants	Land Plants	chloroplast	TAG0014_chr_M:20785-24708	92.78	263	1e-103
NC_010360.2	Oenothera glazioviana	Plants	Land Plants	chloroplast	TAG0014_chr_M:20785-24708	83.52	182	4e-38
NC_010360.2	Oenothera glazioviana	Plants	Land Plants	chloroplast	TAG0014_chr_M:158881-160230	85.55	443	7e-121
NC_010360.2	Oenothera glazioviana	Plants	Land Plants	chloroplast	TAG0014_chr_M:20785-24708	95.49	2042	0
NC_010360.2	Oenothera glazioviana	Plants	Land Plants	chloroplast	TAG0014_chr_M:314090-314742	98.25	628	0
NC_010361.1	Oenothera biennis	Plants	Land Plants	chloroplast	TAG0014_chr_M:160264-164857	78.72	4380	0
NC_010361.1	Oenothera biennis	Plants	Land Plants	chloroplast	TAG0014_chr_M:179008-179411	76.9	394	2e-47
NC_010361.1	Oenothera biennis	Plants	Land Plants	chloroplast	TAG0014_chr_M:20785-24708	83.33	180	3e-34
NC_010361.1	Oenothera biennis	Plants	Land Plants	chloroplast	TAG0014_chr_M:41661-42172	87.84	436	4e-144
NC_010361.1	Oenothera biennis	Plants	Land Plants	chloroplast	TAG0014_chr_M:20785-24708	92.59	553	0
NC_010361.1	Oenothera biennis	Plants	Land Plants	chloroplast	TAG0014_chr_M:20785-24708	92.78	263	1e-103
NC_010361.1	Oenothera biennis	Plants	Land Plants	chloroplast	TAG0014_chr_M:477131-478490	94.34	1379	0
NC_010361.1	Oenothera biennis	Plants	Land Plants	chloroplast	TAG0014_chr_M:425985-426409	74.42	430	2e-42
NC_010361.1	Oenothera biennis	Plants	Land Plants	chloroplast	TAG0014_chr_M:20785-24708	83.33	180	3e-34
NC_010361.1	Oenothera biennis	Plants	Land Plants	chloroplast	TAG0014_chr_M:158881-160230	85.55	443	7e-121
NC_010361.1	Oenothera biennis	Plants	Land Plants	chloroplast	TAG0014_chr_M:314090-314742	98.25	628	0
NC_010361.1	Oenothera biennis	Plants	Land Plants	chloroplast	TAG0014_chr_M:314090-314742	98.25	628	0
NC_010361.1	Oenothera biennis	Plants	Land Plants	chloroplast	TAG0014_chr_M:158881-160230	85.07	201	2e-46
NC_010361.1	Oenothera biennis	Plants	Land Plants	chloroplast	TAG0014_chr_M:52851-53889	93.39	1029	0
NC_010361.1	Oenothera biennis	Plants	Land Plants	chloroplast	TAG0014_chr_M:477131-478490	94.34	1379	0
NC_010361.1	Oenothera biennis	Plants	Land Plants	chloroplast	TAG0014_chr_M:242715-243402	96.36	687	0
NC_010361.1	Oenothera biennis	Plants	Land Plants	chloroplast	TAG0014_chr_M:20785-24708	95.54	2042	0
NC_010361.1	Oenothera biennis	Plants	Land Plants	chloroplast	TAG0014_chr_M:20785-24708	92.59	553	0
NC_010361.1	Oenothera biennis	Plants	Land Plants	chloroplast	TAG0014_chr_M:20785-24708	95.54	2042	0
NC_010361.1	Oenothera biennis	Plants	Land Plants	chloroplast	TAG0014_chr_M:20785-24708	92.78	263	1e-103
NC_010362.1	Oenothera parviflora	Plants	Land Plants	chloroplast	TAG0014_chr_M:20785-24708	85	180	6e-41
NC_010362.1	Oenothera parviflora	Plants	Land Plants	chloroplast	TAG0014_chr_M:477131-478490	94.34	1379	0
NC_010362.1	Oenothera parviflora	Plants	Land Plants	chloroplast	TAG0014_chr_M:20785-24708	92.78	263	1e-103
NC_010362.1	Oenothera parviflora	Plants	Land Plants	chloroplast	TAG0014_chr_M:158881-160230	85.07	201	2e-46
NC_010362.1	Oenothera parviflora	Plants	Land Plants	chloroplast	TAG0014_chr_M:158881-160230	84.82	448	2e-116
NC_010362.1	Oenothera parviflora	Plants	Land Plants	chloroplast	TAG0014_chr_M:314090-314742	98.23	622	0
NC_010362.1	Oenothera parviflora	Plants	Land Plants	chloroplast	TAG0014_chr_M:179008-179411	76.9	394	2e-47
NC_010362.1	Oenothera parviflora	Plants	Land Plants	chloroplast	TAG0014_chr_M:41661-42172	87.84	436	4e-144
NC_010362.1	Oenothera parviflora	Plants	Land Plants	chloroplast	TAG0014_chr_M:20785-24708	92.59	553	0
NC_010362.1	Oenothera parviflora	Plants	Land Plants	chloroplast	TAG0014_chr_M:477131-478490	94.34	1379	0
NC_010362.1	Oenothera parviflora	Plants	Land Plants	chloroplast	TAG0014_chr_M:52851-53889	93.29	1029	0
NC_010362.1	Oenothera parviflora	Plants	Land Plants	chloroplast	TAG0014_chr_M:314090-314742	98.23	622	0
NC_010362.1	Oenothera parviflora	Plants	Land Plants	chloroplast	TAG0014_chr_M:20785-24708	95.54	2042	0
NC_010362.1	Oenothera parviflora	Plants	Land Plants	chloroplast	TAG0014_chr_M:20785-24708	92.59	553	0
NC_010362.1	Oenothera parviflora	Plants	Land Plants	chloroplast	TAG0014_chr_M:425985-426409	74.42	430	2e-42
NC_010362.1	Oenothera parviflora	Plants	Land Plants	chloroplast	TAG0014_chr_M:20785-24708	92.78	263	1e-103
NC_010362.1	Oenothera parviflora	Plants	Land Plants	chloroplast	TAG0014_chr_M:160264-164857	78.63	4393	0
NC_010362.1	Oenothera parviflora	Plants	Land Plants	chloroplast	TAG0014_chr_M:242715-243402	96.36	687	0
NC_010362.1	Oenothera parviflora	Plants	Land Plants	chloroplast	TAG0014_chr_M:20785-24708	95.54	2042	0
NC_010362.1	Oenothera parviflora	Plants	Land Plants	chloroplast	TAG0014_chr_M:20785-24708	85	180	6e-41
NC_010433.1	Manihot esculenta	Plants	Land Plants	chloroplast	TAG0014_chr_M:477131-478490	97.19	285	9e-135
NC_010433.1	Manihot esculenta	Plants	Land Plants	chloroplast	TAG0014_chr_M:160264-164857	88.54	253	9e-80
NC_010433.1	Manihot esculenta	Plants	Land Plants	chloroplast	TAG0014_chr_M:314739-322020	95.38	7316	0
NC_010433.1	Manihot esculenta	Plants	Land Plants	chloroplast	TAG0014_chr_M:179624-180391	95.6	772	0
NC_010433.1	Manihot esculenta	Plants	Land Plants	chloroplast	TAG0014_chr_M:158881-160230	87.18	468	9e-145
NC_010433.1	Manihot esculenta	Plants	Land Plants	chloroplast	TAG0014_chr_M:179624-180391	95.6	772	0
NC_010433.1	Manihot esculenta	Plants	Land Plants	chloroplast	TAG0014_chr_M:477131-478490	97.19	285	9e-135
NC_010433.1	Manihot esculenta	Plants	Land Plants	chloroplast	TAG0014_chr_M:478490-479524	97.69	1041	0
NC_010433.1	Manihot esculenta	Plants	Land Plants	chloroplast	TAG0014_chr_M:122988-124596	94.97	1212	0
NC_010433.1	Manihot esculenta	Plants	Land Plants	chloroplast	TAG0014_chr_M:122988-124596	77.39	314	2e-43
NC_010433.1	Manihot esculenta	Plants	Land Plants	chloroplast	TAG0014_chr_M:477131-478490	89.41	321	1e-108
NC_010433.1	Manihot esculenta	Plants	Land Plants	chloroplast	TAG0014_chr_M:477131-478490	89.41	321	1e-108
NC_010433.1	Manihot esculenta	Plants	Land Plants	chloroplast	TAG0014_chr_M:314090-314742	98.26	574	0
NC_010433.1	Manihot esculenta	Plants	Land Plants	chloroplast	TAG0014_chr_M:160264-164857	75.47	1492	2e-161
NC_010433.1	Manihot esculenta	Plants	Land Plants	chloroplast	TAG0014_chr_M:41661-42172	89.7	437	2e-157
NC_010433.1	Manihot esculenta	Plants	Land Plants	chloroplast	TAG0014_chr_M:322018-322171	87.58	153	2e-42
NC_010433.1	Manihot esculenta	Plants	Land Plants	chloroplast	TAG0014_chr_M:242715-243402	95.92	687	0
NC_010433.1	Manihot esculenta	Plants	Land Plants	chloroplast	TAG0014_chr_M:122988-124596	77.39	314	2e-43
NC_010433.1	Manihot esculenta	Plants	Land Plants	chloroplast	TAG0014_chr_M:158881-160230	80.22	278	6e-47
NC_010433.1	Manihot esculenta	Plants	Land Plants	chloroplast	TAG0014_chr_M:477131-478490	90.55	762	0
NC_010433.1	Manihot esculenta	Plants	Land Plants	chloroplast	TAG0014_chr_M:52851-53889	92.47	1023	0
NC_010433.1	Manihot esculenta	Plants	Land Plants	chloroplast	TAG0014_chr_M:314739-322020	95.38	7316	0
NC_010433.1	Manihot esculenta	Plants	Land Plants	chloroplast	TAG0014_chr_M:122988-124596	94.97	1212	0
NC_010433.1	Manihot esculenta	Plants	Land Plants	chloroplast	TAG0014_chr_M:160264-164857	78.17	426	9e-65
NC_010433.1	Manihot esculenta	Plants	Land Plants	chloroplast	TAG0014_chr_M:179008-179411	86.9	168	4e-44
NC_010433.1	Manihot esculenta	Plants	Land Plants	chloroplast	TAG0014_chr_M:425985-426409	75.93	428	4e-54
NC_010433.1	Manihot esculenta	Plants	Land Plants	chloroplast	TAG0014_chr_M:160264-164857	92.09	493	0
NC_010433.1	Manihot esculenta	Plants	Land Plants	chloroplast	TAG0014_chr_M:314090-314742	98.26	574	0
NC_010433.1	Manihot esculenta	Plants	Land Plants	chloroplast	TAG0014_chr_M:322018-322171	87.58	153	2e-42
NC_010433.1	Manihot esculenta	Plants	Land Plants	chloroplast	TAG0014_chr_M:477131-478490	90.55	762	0
NC_010433.1	Manihot esculenta	Plants	Land Plants	chloroplast	TAG0014_chr_M:478490-479524	97.69	1041	0
NC_010442.1	Trachelium caeruleum	Plants	Land Plants	chloroplast	TAG0014_chr_M:314090-314742	96.18	655	0
NC_010442.1	Trachelium caeruleum	Plants	Land Plants	chloroplast	TAG0014_chr_M:242715-243402	95.49	687	0
NC_010442.1	Trachelium caeruleum	Plants	Land Plants	chloroplast	TAG0014_chr_M:314090-314742	96.18	655	0
NC_010601.1	Guizotia abyssinica	Plants	Land Plants	chloroplast	TAG0014_chr_M:242715-243402	96.65	687	0
NC_010601.1	Guizotia abyssinica	Plants	Land Plants	chloroplast	TAG0014_chr_M:20785-24708	93.61	3958	0
NC_010601.1	Guizotia abyssinica	Plants	Land Plants	chloroplast	TAG0014_chr_M:478490-479524	98.55	1032	0
NC_010601.1	Guizotia abyssinica	Plants	Land Plants	chloroplast	TAG0014_chr_M:478490-479524	98.55	1032	0
NC_010601.1	Guizotia abyssinica	Plants	Land Plants	chloroplast	TAG0014_chr_M:179624-180391	93.05	763	0
NC_010601.1	Guizotia abyssinica	Plants	Land Plants	chloroplast	TAG0014_chr_M:314739-322020	88.35	1124	0
NC_010601.1	Guizotia abyssinica	Plants	Land Plants	chloroplast	TAG0014_chr_M:314739-322020	97.58	4552	0
NC_010601.1	Guizotia abyssinica	Plants	Land Plants	chloroplast	TAG0014_chr_M:314739-322020	97.61	4552	0
NC_010601.1	Guizotia abyssinica	Plants	Land Plants	chloroplast	TAG0014_chr_M:314739-322020	93.63	973	0
NC_010601.1	Guizotia abyssinica	Plants	Land Plants	chloroplast	TAG0014_chr_M:20785-24708	93.61	3958	0
NC_010601.1	Guizotia abyssinica	Plants	Land Plants	chloroplast	TAG0014_chr_M:477131-478490	90.39	1394	0
NC_010601.1	Guizotia abyssinica	Plants	Land Plants	chloroplast	TAG0014_chr_M:477131-478490	90.39	1394	0
NC_010601.1	Guizotia abyssinica	Plants	Land Plants	chloroplast	TAG0014_chr_M:122988-124596	88.39	1628	0
NC_010601.1	Guizotia abyssinica	Plants	Land Plants	chloroplast	TAG0014_chr_M:314739-322020	88.26	1124	0
NC_010601.1	Guizotia abyssinica	Plants	Land Plants	chloroplast	TAG0014_chr_M:122988-124596	88.39	1628	0
NC_010601.1	Guizotia abyssinica	Plants	Land Plants	chloroplast	TAG0014_chr_M:314739-322020	92	1162	0
NC_010601.1	Guizotia abyssinica	Plants	Land Plants	chloroplast	TAG0014_chr_M:179008-179411	80.92	393	5e-73
NC_010601.1	Guizotia abyssinica	Plants	Land Plants	chloroplast	TAG0014_chr_M:41661-42172	87.64	437	2e-142
NC_010601.1	Guizotia abyssinica	Plants	Land Plants	chloroplast	TAG0014_chr_M:179624-180391	93.05	763	0
NC_010776.1	Fagopyrum esculentum subsp. ancestrale	Plants	Land Plants	chloroplast	TAG0014_chr_M:478490-479524	98.55	1032	0
NC_010776.1	Fagopyrum esculentum subsp. ancestrale	Plants	Land Plants	chloroplast	TAG0014_chr_M:314739-322020	93.15	584	0
NC_010776.1	Fagopyrum esculentum subsp. ancestrale	Plants	Land Plants	chloroplast	TAG0014_chr_M:160264-164857	81.78	269	2e-51
NC_010776.1	Fagopyrum esculentum subsp. ancestrale	Plants	Land Plants	chloroplast	TAG0014_chr_M:52851-53889	91.02	1025	0
NC_010776.1	Fagopyrum esculentum subsp. ancestrale	Plants	Land Plants	chloroplast	TAG0014_chr_M:160264-164857	87.12	497	2e-155
NC_010776.1	Fagopyrum esculentum subsp. ancestrale	Plants	Land Plants	chloroplast	TAG0014_chr_M:314739-322020	94.01	334	6e-138
NC_010776.1	Fagopyrum esculentum subsp. ancestrale	Plants	Land Plants	chloroplast	TAG0014_chr_M:425985-426409	75.17	431	2e-47
NC_010776.1	Fagopyrum esculentum subsp. ancestrale	Plants	Land Plants	chloroplast	TAG0014_chr_M:41661-42172	85.35	437	9e-126
NC_010776.1	Fagopyrum esculentum subsp. ancestrale	Plants	Land Plants	chloroplast	TAG0014_chr_M:477131-478490	89.21	695	0
NC_010776.1	Fagopyrum esculentum subsp. ancestrale	Plants	Land Plants	chloroplast	TAG0014_chr_M:314739-322020	85.35	1242	0
NC_010776.1	Fagopyrum esculentum subsp. ancestrale	Plants	Land Plants	chloroplast	TAG0014_chr_M:314739-322020	97.24	4714	0
NC_010776.1	Fagopyrum esculentum subsp. ancestrale	Plants	Land Plants	chloroplast	TAG0014_chr_M:314739-322020	93.15	584	0
NC_010776.1	Fagopyrum esculentum subsp. ancestrale	Plants	Land Plants	chloroplast	TAG0014_chr_M:314739-322020	87.91	339	2e-107
NC_010776.1	Fagopyrum esculentum subsp. ancestrale	Plants	Land Plants	chloroplast	TAG0014_chr_M:314739-322020	97.24	4714	0
NC_010776.1	Fagopyrum esculentum subsp. ancestrale	Plants	Land Plants	chloroplast	TAG0014_chr_M:314090-314742	95.26	654	0
NC_010776.1	Fagopyrum esculentum subsp. ancestrale	Plants	Land Plants	chloroplast	TAG0014_chr_M:314090-314742	95.26	654	0
NC_010776.1	Fagopyrum esculentum subsp. ancestrale	Plants	Land Plants	chloroplast	TAG0014_chr_M:160264-164857	87.73	220	7e-66
NC_010776.1	Fagopyrum esculentum subsp. ancestrale	Plants	Land Plants	chloroplast	TAG0014_chr_M:478490-479524	98.55	1032	0
NC_010776.1	Fagopyrum esculentum subsp. ancestrale	Plants	Land Plants	chloroplast	TAG0014_chr_M:477131-478490	89.21	695	0
NC_010776.1	Fagopyrum esculentum subsp. ancestrale	Plants	Land Plants	chloroplast	TAG0014_chr_M:242715-243402	94.18	687	0
NC_010776.1	Fagopyrum esculentum subsp. ancestrale	Plants	Land Plants	chloroplast	TAG0014_chr_M:477131-478490	92.35	588	0
NC_010776.1	Fagopyrum esculentum subsp. ancestrale	Plants	Land Plants	chloroplast	TAG0014_chr_M:314739-322020	94.01	334	6e-138
NC_010776.1	Fagopyrum esculentum subsp. ancestrale	Plants	Land Plants	chloroplast	TAG0014_chr_M:314739-322020	85.35	1242	0
NC_010776.1	Fagopyrum esculentum subsp. ancestrale	Plants	Land Plants	chloroplast	TAG0014_chr_M:477131-478490	92.35	588	0
NC_010776.1	Fagopyrum esculentum subsp. ancestrale	Plants	Land Plants	chloroplast	TAG0014_chr_M:314739-322020	87.91	339	2e-107
NC_011032.1	Brachypodium distachyon	Plants	Land Plants	chloroplast	TAG0014_chr_M:425985-426409	74.65	426	8e-46
NC_011163.1	Cicer arietinum	Plants	Land Plants	chloroplast	TAG0014_chr_M:160264-164857	89.17	120	3e-34
NC_011163.1	Cicer arietinum	Plants	Land Plants	chloroplast	TAG0014_chr_M:41661-42172	89.22	436	1e-153
NC_011163.1	Cicer arietinum	Plants	Land Plants	chloroplast	TAG0014_chr_M:160264-164857	81.74	493	1e-103
NC_011163.1	Cicer arietinum	Plants	Land Plants	chloroplast	TAG0014_chr_M:160264-164857	87.24	196	3e-55
NC_011163.1	Cicer arietinum	Plants	Land Plants	chloroplast	TAG0014_chr_M:158881-160230	86.45	428	5e-127
NC_011163.1	Cicer arietinum	Plants	Land Plants	chloroplast	TAG0014_chr_M:158881-160230	83.97	156	1e-33
NC_011163.1	Cicer arietinum	Plants	Land Plants	chloroplast	TAG0014_chr_M:242715-243402	94.47	687	0
NC_011163.1	Cicer arietinum	Plants	Land Plants	chloroplast	TAG0014_chr_M:52851-53889	89.59	1028	0
NC_011163.1	Cicer arietinum	Plants	Land Plants	chloroplast	TAG0014_chr_M:160264-164857	87.08	503	6e-156
NC_011713.2	Festuca arundinacea	Plants	Land Plants	chloroplast	TAG0014_chr_M:425985-426409	74.94	427	2e-47
NC_011828.1	Trifolium subterraneum	Plants	Land Plants	chloroplast	TAG0014_chr_M:41661-42172	86.49	422	4e-129
NC_011828.1	Trifolium subterraneum	Plants	Land Plants	chloroplast	TAG0014_chr_M:52851-53889	89.95	1005	0
NC_011828.1	Trifolium subterraneum	Plants	Land Plants	chloroplast	TAG0014_chr_M:158881-160230	86.67	450	7e-136
NC_011828.1	Trifolium subterraneum	Plants	Land Plants	chloroplast	TAG0014_chr_M:158881-160230	92.16	102	2e-32
NC_012224.1	Jatropha curcas	Plants	Land Plants	chloroplast	TAG0014_chr_M:314090-314742	97.43	661	0
NC_012224.1	Jatropha curcas	Plants	Land Plants	chloroplast	TAG0014_chr_M:122988-124596	77.39	314	2e-43
NC_012224.1	Jatropha curcas	Plants	Land Plants	chloroplast	TAG0014_chr_M:20785-24708	95.76	3938	0
NC_012224.1	Jatropha curcas	Plants	Land Plants	chloroplast	TAG0014_chr_M:478490-479524	97.29	1034	0
NC_012224.1	Jatropha curcas	Plants	Land Plants	chloroplast	TAG0014_chr_M:122988-124596	94.97	1212	0
NC_012224.1	Jatropha curcas	Plants	Land Plants	chloroplast	TAG0014_chr_M:478490-479524	97.29	1034	0
NC_012224.1	Jatropha curcas	Plants	Land Plants	chloroplast	TAG0014_chr_M:314739-322020	95.2	7358	0
NC_012224.1	Jatropha curcas	Plants	Land Plants	chloroplast	TAG0014_chr_M:20785-24708	95.73	3938	0
NC_012224.1	Jatropha curcas	Plants	Land Plants	chloroplast	TAG0014_chr_M:242715-243402	95.49	687	0
NC_012224.1	Jatropha curcas	Plants	Land Plants	chloroplast	TAG0014_chr_M:314090-314742	97.43	661	0
NC_012224.1	Jatropha curcas	Plants	Land Plants	chloroplast	TAG0014_chr_M:160264-164857	89.77	567	0
NC_012224.1	Jatropha curcas	Plants	Land Plants	chloroplast	TAG0014_chr_M:160264-164857	77.85	1332	0
NC_012224.1	Jatropha curcas	Plants	Land Plants	chloroplast	TAG0014_chr_M:477131-478490	89.44	606	0
NC_012224.1	Jatropha curcas	Plants	Land Plants	chloroplast	TAG0014_chr_M:122988-124596	77.39	314	2e-43
NC_012224.1	Jatropha curcas	Plants	Land Plants	chloroplast	TAG0014_chr_M:52851-53889	92.47	1023	0
NC_012224.1	Jatropha curcas	Plants	Land Plants	chloroplast	TAG0014_chr_M:158881-160230	87.44	454	7e-141
NC_012224.1	Jatropha curcas	Plants	Land Plants	chloroplast	TAG0014_chr_M:477131-478490	89.9	396	9e-140
NC_012224.1	Jatropha curcas	Plants	Land Plants	chloroplast	TAG0014_chr_M:160264-164857	77.23	426	4e-58
NC_012224.1	Jatropha curcas	Plants	Land Plants	chloroplast	TAG0014_chr_M:314739-322020	95.2	7358	0
NC_012224.1	Jatropha curcas	Plants	Land Plants	chloroplast	TAG0014_chr_M:425985-426409	75.93	432	2e-52
NC_012224.1	Jatropha curcas	Plants	Land Plants	chloroplast	TAG0014_chr_M:160264-164857	88.62	246	4e-78
NC_012224.1	Jatropha curcas	Plants	Land Plants	chloroplast	TAG0014_chr_M:477131-478490	89.44	606	0
NC_012224.1	Jatropha curcas	Plants	Land Plants	chloroplast	TAG0014_chr_M:158881-160230	87.34	158	2e-42
NC_012224.1	Jatropha curcas	Plants	Land Plants	chloroplast	TAG0014_chr_M:122988-124596	94.97	1212	0
NC_012224.1	Jatropha curcas	Plants	Land Plants	chloroplast	TAG0014_chr_M:322018-322171	87.58	153	2e-42
NC_012224.1	Jatropha curcas	Plants	Land Plants	chloroplast	TAG0014_chr_M:477131-478490	89.9	396	9e-140
NC_012224.1	Jatropha curcas	Plants	Land Plants	chloroplast	TAG0014_chr_M:322018-322171	87.58	153	2e-42
NC_012615.1	Megaleranthis saniculifolia	Plants	Land Plants	chloroplast	TAG0014_chr_M:41661-42172	88.51	435	1e-148
NC_012615.1	Megaleranthis saniculifolia	Plants	Land Plants	chloroplast	TAG0014_chr_M:122988-124596	89.24	1626	0
NC_012615.1	Megaleranthis saniculifolia	Plants	Land Plants	chloroplast	TAG0014_chr_M:314739-322020	87.88	2047	0
NC_012615.1	Megaleranthis saniculifolia	Plants	Land Plants	chloroplast	TAG0014_chr_M:314739-322020	87.88	2047	0
NC_012615.1	Megaleranthis saniculifolia	Plants	Land Plants	chloroplast	TAG0014_chr_M:52851-53889	91.66	1031	0
NC_012615.1	Megaleranthis saniculifolia	Plants	Land Plants	chloroplast	TAG0014_chr_M:179008-179411	82.89	415	7e-96
NC_012615.1	Megaleranthis saniculifolia	Plants	Land Plants	chloroplast	TAG0014_chr_M:478490-479524	98.45	1032	0
NC_012615.1	Megaleranthis saniculifolia	Plants	Land Plants	chloroplast	TAG0014_chr_M:477131-478490	90.09	1392	0
NC_012615.1	Megaleranthis saniculifolia	Plants	Land Plants	chloroplast	TAG0014_chr_M:425985-426409	74.59	425	1e-44
NC_012615.1	Megaleranthis saniculifolia	Plants	Land Plants	chloroplast	TAG0014_chr_M:322018-322171	84.91	159	1e-35
NC_012615.1	Megaleranthis saniculifolia	Plants	Land Plants	chloroplast	TAG0014_chr_M:179624-180391	94.4	768	0
NC_012615.1	Megaleranthis saniculifolia	Plants	Land Plants	chloroplast	TAG0014_chr_M:158881-160230	89.32	384	7e-131
NC_012615.1	Megaleranthis saniculifolia	Plants	Land Plants	chloroplast	TAG0014_chr_M:160264-164857	89.55	134	1e-39
NC_012615.1	Megaleranthis saniculifolia	Plants	Land Plants	chloroplast	TAG0014_chr_M:322018-322171	84.91	159	1e-35
NC_012615.1	Megaleranthis saniculifolia	Plants	Land Plants	chloroplast	TAG0014_chr_M:314739-322020	97.41	5329	0
NC_012615.1	Megaleranthis saniculifolia	Plants	Land Plants	chloroplast	TAG0014_chr_M:179624-180391	94.4	768	0
NC_012615.1	Megaleranthis saniculifolia	Plants	Land Plants	chloroplast	TAG0014_chr_M:160264-164857	81.17	324	4e-63
NC_012615.1	Megaleranthis saniculifolia	Plants	Land Plants	chloroplast	TAG0014_chr_M:324191-326030	74.23	1696	4e-174
NC_012615.1	Megaleranthis saniculifolia	Plants	Land Plants	chloroplast	TAG0014_chr_M:20785-24708	94.41	3933	0
NC_012615.1	Megaleranthis saniculifolia	Plants	Land Plants	chloroplast	TAG0014_chr_M:314739-322020	97.41	5329	0
NC_012615.1	Megaleranthis saniculifolia	Plants	Land Plants	chloroplast	TAG0014_chr_M:122988-124596	89.24	1626	0
NC_012615.1	Megaleranthis saniculifolia	Plants	Land Plants	chloroplast	TAG0014_chr_M:242715-243402	95.2	687	0
NC_012615.1	Megaleranthis saniculifolia	Plants	Land Plants	chloroplast	TAG0014_chr_M:478490-479524	98.45	1032	0
NC_012615.1	Megaleranthis saniculifolia	Plants	Land Plants	chloroplast	TAG0014_chr_M:160264-164857	84.72	635	4e-168
NC_012615.1	Megaleranthis saniculifolia	Plants	Land Plants	chloroplast	TAG0014_chr_M:160264-164857	83.43	501	1e-123
NC_012615.1	Megaleranthis saniculifolia	Plants	Land Plants	chloroplast	TAG0014_chr_M:477131-478490	90.09	1392	0
NC_012615.1	Megaleranthis saniculifolia	Plants	Land Plants	chloroplast	TAG0014_chr_M:20785-24708	94.41	3933	0
NC_012927.1	Bambusa oldhamii	Plants	Land Plants	chloroplast	TAG0014_chr_M:20785-24708	89.06	2139	0
NC_012927.1	Bambusa oldhamii	Plants	Land Plants	chloroplast	TAG0014_chr_M:425985-426409	73.94	426	8e-41
NC_012927.1	Bambusa oldhamii	Plants	Land Plants	chloroplast	TAG0014_chr_M:20785-24708	89.06	2139	0
NC_013088.1	Dendrocalamus latiflorus	Plants	Land Plants	chloroplast	TAG0014_chr_M:20785-24708	89.02	2140	0
NC_013088.1	Dendrocalamus latiflorus	Plants	Land Plants	chloroplast	TAG0014_chr_M:20785-24708	89.02	2140	0
NC_013088.1	Dendrocalamus latiflorus	Plants	Land Plants	chloroplast	TAG0014_chr_M:425985-426409	73.94	426	8e-41
NC_013553.1	Parthenium argentatum	Plants	Land Plants	chloroplast	TAG0014_chr_M:477131-478490	89.44	1108	0
NC_013553.1	Parthenium argentatum	Plants	Land Plants	chloroplast	TAG0014_chr_M:478490-479524	98.35	1032	0
NC_013553.1	Parthenium argentatum	Plants	Land Plants	chloroplast	TAG0014_chr_M:314739-322020	95.99	349	1e-159
NC_013553.1	Parthenium argentatum	Plants	Land Plants	chloroplast	TAG0014_chr_M:477131-478490	94.67	300	3e-129
NC_013553.1	Parthenium argentatum	Plants	Land Plants	chloroplast	TAG0014_chr_M:20785-24708	93.46	3946	0
NC_013553.1	Parthenium argentatum	Plants	Land Plants	chloroplast	TAG0014_chr_M:314739-322020	88.16	1123	0
NC_013553.1	Parthenium argentatum	Plants	Land Plants	chloroplast	TAG0014_chr_M:314739-322020	88.16	1123	0
NC_013553.1	Parthenium argentatum	Plants	Land Plants	chloroplast	TAG0014_chr_M:478490-479524	98.35	1032	0
NC_013553.1	Parthenium argentatum	Plants	Land Plants	chloroplast	TAG0014_chr_M:314739-322020	92.32	625	0
NC_013553.1	Parthenium argentatum	Plants	Land Plants	chloroplast	TAG0014_chr_M:179624-180391	92.7	767	0
NC_013553.1	Parthenium argentatum	Plants	Land Plants	chloroplast	TAG0014_chr_M:122988-124596	88.7	1629	0
NC_013553.1	Parthenium argentatum	Plants	Land Plants	chloroplast	TAG0014_chr_M:179624-180391	92.7	767	0
NC_013553.1	Parthenium argentatum	Plants	Land Plants	chloroplast	TAG0014_chr_M:477131-478490	89.44	1108	0
NC_013553.1	Parthenium argentatum	Plants	Land Plants	chloroplast	TAG0014_chr_M:122988-124596	88.7	1629	0
NC_013553.1	Parthenium argentatum	Plants	Land Plants	chloroplast	TAG0014_chr_M:314739-322020	91.65	1162	0
NC_013553.1	Parthenium argentatum	Plants	Land Plants	chloroplast	TAG0014_chr_M:477131-478490	94.67	300	3e-129
NC_013553.1	Parthenium argentatum	Plants	Land Plants	chloroplast	TAG0014_chr_M:314739-322020	97.83	4552	0
NC_013553.1	Parthenium argentatum	Plants	Land Plants	chloroplast	TAG0014_chr_M:179008-179411	80.87	392	5e-73
NC_013553.1	Parthenium argentatum	Plants	Land Plants	chloroplast	TAG0014_chr_M:314739-322020	97.83	4552	0
NC_013553.1	Parthenium argentatum	Plants	Land Plants	chloroplast	TAG0014_chr_M:242715-243402	96.36	687	0
NC_013553.1	Parthenium argentatum	Plants	Land Plants	chloroplast	TAG0014_chr_M:20785-24708	93.46	3946	0
NC_013553.1	Parthenium argentatum	Plants	Land Plants	chloroplast	TAG0014_chr_M:41661-42172	87.07	433	7e-137
NC_013707.2	Olea europaea	Plants	Land Plants	chloroplast	TAG0014_chr_M:425985-426409	76.33	431	8e-56
NC_013707.2	Olea europaea	Plants	Land Plants	chloroplast	TAG0014_chr_M:179008-179411	80.28	431	2e-77
NC_013707.2	Olea europaea	Plants	Land Plants	chloroplast	TAG0014_chr_M:122988-124596	89.15	1631	0
NC_013707.2	Olea europaea	Plants	Land Plants	chloroplast	TAG0014_chr_M:160264-164857	95	100	2e-36
NC_013707.2	Olea europaea	Plants	Land Plants	chloroplast	TAG0014_chr_M:477131-478490	91.06	369	1e-137
NC_013707.2	Olea europaea	Plants	Land Plants	chloroplast	TAG0014_chr_M:314090-314742	97.25	655	0
NC_013707.2	Olea europaea	Plants	Land Plants	chloroplast	TAG0014_chr_M:179624-180391	95.04	766	0
NC_013707.2	Olea europaea	Plants	Land Plants	chloroplast	TAG0014_chr_M:314739-322020	90.14	2658	0
NC_013707.2	Olea europaea	Plants	Land Plants	chloroplast	TAG0014_chr_M:158881-160230	84.63	501	9e-135
NC_013707.2	Olea europaea	Plants	Land Plants	chloroplast	TAG0014_chr_M:322172-322443	79.15	283	3e-43
NC_013707.2	Olea europaea	Plants	Land Plants	chloroplast	TAG0014_chr_M:52851-53889	92.22	1016	0
NC_013707.2	Olea europaea	Plants	Land Plants	chloroplast	TAG0014_chr_M:160264-164857	80.17	1397	0
NC_013707.2	Olea europaea	Plants	Land Plants	chloroplast	TAG0014_chr_M:20785-24708	95.74	3940	0
NC_013707.2	Olea europaea	Plants	Land Plants	chloroplast	TAG0014_chr_M:314739-322020	97.64	4709	0
NC_013707.2	Olea europaea	Plants	Land Plants	chloroplast	TAG0014_chr_M:160264-164857	88.21	280	2e-86
NC_013707.2	Olea europaea	Plants	Land Plants	chloroplast	TAG0014_chr_M:314739-322020	90.14	2658	0
NC_013707.2	Olea europaea	Plants	Land Plants	chloroplast	TAG0014_chr_M:179624-180391	95.04	766	0
NC_013707.2	Olea europaea	Plants	Land Plants	chloroplast	TAG0014_chr_M:477131-478490	90.11	809	0
NC_013707.2	Olea europaea	Plants	Land Plants	chloroplast	TAG0014_chr_M:478490-479524	98.35	1032	0
NC_013707.2	Olea europaea	Plants	Land Plants	chloroplast	TAG0014_chr_M:41661-42172	86.73	505	1e-154
NC_013707.2	Olea europaea	Plants	Land Plants	chloroplast	TAG0014_chr_M:20785-24708	95.74	3940	0
NC_013707.2	Olea europaea	Plants	Land Plants	chloroplast	TAG0014_chr_M:477131-478490	91.06	369	1e-137
NC_013707.2	Olea europaea	Plants	Land Plants	chloroplast	TAG0014_chr_M:314739-322020	97.64	4709	0
NC_013707.2	Olea europaea	Plants	Land Plants	chloroplast	TAG0014_chr_M:477131-478490	90.11	809	0
NC_013707.2	Olea europaea	Plants	Land Plants	chloroplast	TAG0014_chr_M:314090-314742	97.25	655	0
NC_013707.2	Olea europaea	Plants	Land Plants	chloroplast	TAG0014_chr_M:242715-243402	95.63	687	0
NC_013707.2	Olea europaea	Plants	Land Plants	chloroplast	TAG0014_chr_M:122988-124596	89.15	1631	0
NC_013707.2	Olea europaea	Plants	Land Plants	chloroplast	TAG0014_chr_M:160264-164857	80.82	730	2e-145
NC_013707.2	Olea europaea	Plants	Land Plants	chloroplast	TAG0014_chr_M:478490-479524	98.35	1032	0
NC_013823.1	Typha latifolia	Plants	Land Plants	chloroplast	TAG0014_chr_M:477131-478490	89.92	635	0
NC_013823.1	Typha latifolia	Plants	Land Plants	chloroplast	TAG0014_chr_M:477131-478490	86.84	775	0
NC_013823.1	Typha latifolia	Plants	Land Plants	chloroplast	TAG0014_chr_M:477131-478490	86.84	775	0
NC_013823.1	Typha latifolia	Plants	Land Plants	chloroplast	TAG0014_chr_M:242715-243402	94.32	687	0
NC_013823.1	Typha latifolia	Plants	Land Plants	chloroplast	TAG0014_chr_M:314090-314742	94.95	653	0
NC_013823.1	Typha latifolia	Plants	Land Plants	chloroplast	TAG0014_chr_M:160264-164857	85.04	234	3e-60
NC_013823.1	Typha latifolia	Plants	Land Plants	chloroplast	TAG0014_chr_M:314739-322020	95.67	5721	0
NC_013823.1	Typha latifolia	Plants	Land Plants	chloroplast	TAG0014_chr_M:41661-42172	85.55	436	7e-127
NC_013823.1	Typha latifolia	Plants	Land Plants	chloroplast	TAG0014_chr_M:478490-479524	97.87	1032	0
NC_013823.1	Typha latifolia	Plants	Land Plants	chloroplast	TAG0014_chr_M:477131-478490	89.92	635	0
NC_013823.1	Typha latifolia	Plants	Land Plants	chloroplast	TAG0014_chr_M:179624-180391	93.47	766	0
NC_013823.1	Typha latifolia	Plants	Land Plants	chloroplast	TAG0014_chr_M:179624-180391	93.47	766	0
NC_013823.1	Typha latifolia	Plants	Land Plants	chloroplast	TAG0014_chr_M:314739-322020	90.23	1566	0
NC_013823.1	Typha latifolia	Plants	Land Plants	chloroplast	TAG0014_chr_M:158881-160230	86.35	381	3e-109
NC_013823.1	Typha latifolia	Plants	Land Plants	chloroplast	TAG0014_chr_M:314739-322020	95.67	5721	0
NC_013823.1	Typha latifolia	Plants	Land Plants	chloroplast	TAG0014_chr_M:324191-326030	77.21	1163	7e-177
NC_013823.1	Typha latifolia	Plants	Land Plants	chloroplast	TAG0014_chr_M:314739-322020	90.23	1566	0
NC_013823.1	Typha latifolia	Plants	Land Plants	chloroplast	TAG0014_chr_M:478490-479524	97.87	1032	0
NC_013823.1	Typha latifolia	Plants	Land Plants	chloroplast	TAG0014_chr_M:160264-164857	88.11	370	1e-118
NC_013823.1	Typha latifolia	Plants	Land Plants	chloroplast	TAG0014_chr_M:314090-314742	94.95	653	0
NC_013823.1	Typha latifolia	Plants	Land Plants	chloroplast	TAG0014_chr_M:52851-53889	90.24	1035	0
NC_013823.1	Typha latifolia	Plants	Land Plants	chloroplast	TAG0014_chr_M:425985-426409	75.23	428	4e-49
NC_013823.1	Typha latifolia	Plants	Land Plants	chloroplast	TAG0014_chr_M:322018-322171	87.23	141	2e-37
NC_013823.1	Typha latifolia	Plants	Land Plants	chloroplast	TAG0014_chr_M:160264-164857	87.26	565	1e-178
NC_013823.1	Typha latifolia	Plants	Land Plants	chloroplast	TAG0014_chr_M:322018-322171	87.23	141	2e-37
NC_013843.1	Vigna radiata var. radiata	Plants	Land Plants	chloroplast	TAG0014_chr_M:41661-42172	86.47	436	4e-134
NC_013843.1	Vigna radiata var. radiata	Plants	Land Plants	chloroplast	TAG0014_chr_M:179624-180391	93.11	769	0
NC_013843.1	Vigna radiata var. radiata	Plants	Land Plants	chloroplast	TAG0014_chr_M:314090-314742	94.62	650	0
NC_013843.1	Vigna radiata var. radiata	Plants	Land Plants	chloroplast	TAG0014_chr_M:20785-24708	87.84	296	6e-91
NC_013843.1	Vigna radiata var. radiata	Plants	Land Plants	chloroplast	TAG0014_chr_M:20785-24708	93.71	1843	0
NC_013843.1	Vigna radiata var. radiata	Plants	Land Plants	chloroplast	TAG0014_chr_M:20785-24708	93.71	1843	0
NC_013843.1	Vigna radiata var. radiata	Plants	Land Plants	chloroplast	TAG0014_chr_M:20785-24708	92.66	2072	0
NC_013843.1	Vigna radiata var. radiata	Plants	Land Plants	chloroplast	TAG0014_chr_M:20785-24708	87.84	296	6e-91
NC_013843.1	Vigna radiata var. radiata	Plants	Land Plants	chloroplast	TAG0014_chr_M:242715-243402	94.32	687	0
NC_013843.1	Vigna radiata var. radiata	Plants	Land Plants	chloroplast	TAG0014_chr_M:314090-314742	94.62	650	0
NC_013843.1	Vigna radiata var. radiata	Plants	Land Plants	chloroplast	TAG0014_chr_M:179624-180391	93.11	769	0
NC_013843.1	Vigna radiata var. radiata	Plants	Land Plants	chloroplast	TAG0014_chr_M:20785-24708	92.66	2072	0
NC_013991.2	Phoenix dactylifera	Plants	Land Plants	chloroplast	TAG0014_chr_M:122988-124596	87.81	1649	0
NC_013991.2	Phoenix dactylifera	Plants	Land Plants	chloroplast	TAG0014_chr_M:314090-314742	96.18	655	0
NC_013991.2	Phoenix dactylifera	Plants	Land Plants	chloroplast	TAG0014_chr_M:160264-164857	90.36	197	2e-66
NC_013991.2	Phoenix dactylifera	Plants	Land Plants	chloroplast	TAG0014_chr_M:314090-314742	96.18	655	0
NC_013991.2	Phoenix dactylifera	Plants	Land Plants	chloroplast	TAG0014_chr_M:477131-478490	88.68	1387	0
NC_013991.2	Phoenix dactylifera	Plants	Land Plants	chloroplast	TAG0014_chr_M:179008-179411	81.48	432	3e-85
NC_013991.2	Phoenix dactylifera	Plants	Land Plants	chloroplast	TAG0014_chr_M:478490-479524	98.26	1032	0
NC_013991.2	Phoenix dactylifera	Plants	Land Plants	chloroplast	TAG0014_chr_M:322018-322171	85.11	141	2e-32
NC_013991.2	Phoenix dactylifera	Plants	Land Plants	chloroplast	TAG0014_chr_M:41661-42172	86.7	436	3e-135
NC_013991.2	Phoenix dactylifera	Plants	Land Plants	chloroplast	TAG0014_chr_M:179624-180391	92.99	770	0
NC_013991.2	Phoenix dactylifera	Plants	Land Plants	chloroplast	TAG0014_chr_M:478490-479524	98.26	1032	0
NC_013991.2	Phoenix dactylifera	Plants	Land Plants	chloroplast	TAG0014_chr_M:122988-124596	87.81	1649	0
NC_013991.2	Phoenix dactylifera	Plants	Land Plants	chloroplast	TAG0014_chr_M:324191-326030	78.91	1138	0
NC_013991.2	Phoenix dactylifera	Plants	Land Plants	chloroplast	TAG0014_chr_M:477131-478490	88.68	1387	0
NC_013991.2	Phoenix dactylifera	Plants	Land Plants	chloroplast	TAG0014_chr_M:160264-164857	87.31	394	7e-121
NC_013991.2	Phoenix dactylifera	Plants	Land Plants	chloroplast	TAG0014_chr_M:52851-53889	89.47	1026	0
NC_013991.2	Phoenix dactylifera	Plants	Land Plants	chloroplast	TAG0014_chr_M:314739-322020	94.09	7321	0
NC_013991.2	Phoenix dactylifera	Plants	Land Plants	chloroplast	TAG0014_chr_M:179624-180391	92.99	770	0
NC_013991.2	Phoenix dactylifera	Plants	Land Plants	chloroplast	TAG0014_chr_M:160264-164857	89.52	124	1e-34
NC_013991.2	Phoenix dactylifera	Plants	Land Plants	chloroplast	TAG0014_chr_M:314739-322020	94.09	7321	0
NC_013991.2	Phoenix dactylifera	Plants	Land Plants	chloroplast	TAG0014_chr_M:322018-322171	85.11	141	2e-32
NC_013991.2	Phoenix dactylifera	Plants	Land Plants	chloroplast	TAG0014_chr_M:160264-164857	85.79	535	6e-156
NC_014056.1	Oncidium hybrid cultivar	Plants	Land Plants	chloroplast	TAG0014_chr_M:122988-124596	87.92	1631	0
NC_014056.1	Oncidium hybrid cultivar	Plants	Land Plants	chloroplast	TAG0014_chr_M:324191-326030	80.5	477	2e-98
NC_014056.1	Oncidium hybrid cultivar	Plants	Land Plants	chloroplast	TAG0014_chr_M:314739-322020	94.47	5665	0
NC_014056.1	Oncidium hybrid cultivar	Plants	Land Plants	chloroplast	TAG0014_chr_M:322018-322171	90.16	122	2e-38
NC_014056.1	Oncidium hybrid cultivar	Plants	Land Plants	chloroplast	TAG0014_chr_M:179008-179411	80.46	307	4e-54
NC_014056.1	Oncidium hybrid cultivar	Plants	Land Plants	chloroplast	TAG0014_chr_M:122988-124596	87.92	1631	0
NC_014056.1	Oncidium hybrid cultivar	Plants	Land Plants	chloroplast	TAG0014_chr_M:478490-479524	97.11	1038	0
NC_014056.1	Oncidium hybrid cultivar	Plants	Land Plants	chloroplast	TAG0014_chr_M:314739-322020	88.26	1559	0
NC_014056.1	Oncidium hybrid cultivar	Plants	Land Plants	chloroplast	TAG0014_chr_M:314739-322020	88.67	812	0
NC_014056.1	Oncidium hybrid cultivar	Plants	Land Plants	chloroplast	TAG0014_chr_M:478490-479524	97.11	1038	0
NC_014056.1	Oncidium hybrid cultivar	Plants	Land Plants	chloroplast	TAG0014_chr_M:314739-322020	94.47	5665	0
NC_014057.1	Pisum sativum	Plants	Land Plants	chloroplast	TAG0014_chr_M:160264-164857	81.43	307	3e-59
NC_014057.1	Pisum sativum	Plants	Land Plants	chloroplast	TAG0014_chr_M:52851-53889	89.78	1027	0
NC_014057.1	Pisum sativum	Plants	Land Plants	chloroplast	TAG0014_chr_M:158881-160230	84.86	449	4e-118
NC_014057.1	Pisum sativum	Plants	Land Plants	chloroplast	TAG0014_chr_M:158881-160230	85.29	170	3e-40
NC_014057.1	Pisum sativum	Plants	Land Plants	chloroplast	TAG0014_chr_M:160264-164857	87.14	521	1e-162
NC_014057.1	Pisum sativum	Plants	Land Plants	chloroplast	TAG0014_chr_M:160264-164857	90.24	164	1e-53
NC_014062.1	Anomochloa marantoidea	Plants	Land Plants	chloroplast	TAG0014_chr_M:425985-426409	74.41	426	4e-44
NC_014063.1	Lathyrus sativus	Plants	Land Plants	chloroplast	TAG0014_chr_M:158881-160230	83.94	411	3e-100
NC_014063.1	Lathyrus sativus	Plants	Land Plants	chloroplast	TAG0014_chr_M:158881-160230	84.43	167	6e-37
NC_014569.1	Erodium texanum	Plants	Land Plants	plastid	TAG0014_chr_M:477131-478490	84.66	1004	0
NC_014569.1	Erodium texanum	Plants	Land Plants	plastid	TAG0014_chr_M:158881-160230	94.78	268	2e-115
NC_014570.1	Eucalyptus grandis	Plants	Land Plants	chloroplast	TAG0014_chr_M:322172-322403	97.4	231	2e-108
NC_014570.1	Eucalyptus grandis	Plants	Land Plants	chloroplast	TAG0014_chr_M:478490-479524	100	1034	0
NC_014570.1	Eucalyptus grandis	Plants	Land Plants	chloroplast	TAG0014_chr_M:478490-479524	100	1034	0
NC_014570.1	Eucalyptus grandis	Plants	Land Plants	chloroplast	TAG0014_chr_M:322018-322171	98.69	153	2e-72
NC_014570.1	Eucalyptus grandis	Plants	Land Plants	chloroplast	TAG0014_chr_M:322172-322443	97.42	271	8e-129
NC_014570.1	Eucalyptus grandis	Plants	Land Plants	chloroplast	TAG0014_chr_M:314739-322020	99.97	7281	0
NC_014570.1	Eucalyptus grandis	Plants	Land Plants	chloroplast	TAG0014_chr_M:242715-243402	100	687	0
NC_014570.1	Eucalyptus grandis	Plants	Land Plants	chloroplast	TAG0014_chr_M:179624-180391	99.87	767	0
NC_014570.1	Eucalyptus grandis	Plants	Land Plants	chloroplast	TAG0014_chr_M:20785-24708	99.46	3923	0
NC_014570.1	Eucalyptus grandis	Plants	Land Plants	chloroplast	TAG0014_chr_M:158881-160230	98.89	1349	0
NC_014570.1	Eucalyptus grandis	Plants	Land Plants	chloroplast	TAG0014_chr_M:179624-180391	99.87	767	0
NC_014570.1	Eucalyptus grandis	Plants	Land Plants	chloroplast	TAG0014_chr_M:179008-179411	78.71	451	2e-66
NC_014570.1	Eucalyptus grandis	Plants	Land Plants	chloroplast	TAG0014_chr_M:314090-314742	100	652	0
NC_014570.1	Eucalyptus grandis	Plants	Land Plants	chloroplast	TAG0014_chr_M:20785-24708	99.46	3923	0
NC_014570.1	Eucalyptus grandis	Plants	Land Plants	chloroplast	TAG0014_chr_M:322172-322443	97.4	231	3e-108
NC_014570.1	Eucalyptus grandis	Plants	Land Plants	chloroplast	TAG0014_chr_M:477131-478490	99.93	1359	0
NC_014570.1	Eucalyptus grandis	Plants	Land Plants	chloroplast	TAG0014_chr_M:160264-164857	98.51	4617	0
NC_014570.1	Eucalyptus grandis	Plants	Land Plants	chloroplast	TAG0014_chr_M:122988-124596	90.77	1625	0
NC_014570.1	Eucalyptus grandis	Plants	Land Plants	chloroplast	TAG0014_chr_M:52851-53889	99.81	1038	0
NC_014570.1	Eucalyptus grandis	Plants	Land Plants	chloroplast	TAG0014_chr_M:425985-426409	75	428	2e-47
NC_014570.1	Eucalyptus grandis	Plants	Land Plants	chloroplast	TAG0014_chr_M:122988-124596	90.77	1625	0
NC_014570.1	Eucalyptus grandis	Plants	Land Plants	chloroplast	TAG0014_chr_M:314090-314742	100	652	0
NC_014570.1	Eucalyptus grandis	Plants	Land Plants	chloroplast	TAG0014_chr_M:477131-478490	99.93	1359	0
NC_014570.1	Eucalyptus grandis	Plants	Land Plants	chloroplast	TAG0014_chr_M:41661-42172	100	511	0
NC_014570.1	Eucalyptus grandis	Plants	Land Plants	chloroplast	TAG0014_chr_M:322172-322403	97.4	231	2e-108
NC_014570.1	Eucalyptus grandis	Plants	Land Plants	chloroplast	TAG0014_chr_M:322018-322171	98.69	153	2e-72
NC_014570.1	Eucalyptus grandis	Plants	Land Plants	chloroplast	TAG0014_chr_M:314739-322020	99.97	7281	0
NC_014570.1	Eucalyptus grandis	Plants	Land Plants	chloroplast	TAG0014_chr_M:324191-326030	98.7	1850	0
NC_014573.1	Geranium palmatum	Plants	Land Plants	plastid	TAG0014_chr_M:158881-160230	90.21	337	4e-118
NC_014573.1	Geranium palmatum	Plants	Land Plants	plastid	TAG0014_chr_M:477131-478490	93.71	159	8e-61
NC_014573.1	Geranium palmatum	Plants	Land Plants	plastid	TAG0014_chr_M:477131-478490	83.65	1058	0
NC_014582.1	Monsonia speciosa	Plants	Land Plants	plastid	TAG0014_chr_M:477131-478490	89.05	1288	0
NC_014674.1	Castanea mollissima	Plants	Land Plants	chloroplast	TAG0014_chr_M:122988-124596	88.69	1627	0
NC_014674.1	Castanea mollissima	Plants	Land Plants	chloroplast	TAG0014_chr_M:160264-164857	77.72	1836	0
NC_014674.1	Castanea mollissima	Plants	Land Plants	chloroplast	TAG0014_chr_M:41661-42172	90.02	441	3e-160
NC_014674.1	Castanea mollissima	Plants	Land Plants	chloroplast	TAG0014_chr_M:322172-322443	80.58	278	2e-50
NC_014674.1	Castanea mollissima	Plants	Land Plants	chloroplast	TAG0014_chr_M:322018-322171	85.92	142	5e-34
NC_014674.1	Castanea mollissima	Plants	Land Plants	chloroplast	TAG0014_chr_M:324191-326030	79.9	1766	0
NC_014674.1	Castanea mollissima	Plants	Land Plants	chloroplast	TAG0014_chr_M:158881-160230	83.73	553	1e-138
NC_014674.1	Castanea mollissima	Plants	Land Plants	chloroplast	TAG0014_chr_M:314739-322020	97.9	4707	0
NC_014674.1	Castanea mollissima	Plants	Land Plants	chloroplast	TAG0014_chr_M:477131-478490	91.56	1398	0
NC_014674.1	Castanea mollissima	Plants	Land Plants	chloroplast	TAG0014_chr_M:20785-24708	95.32	3955	0
NC_014674.1	Castanea mollissima	Plants	Land Plants	chloroplast	TAG0014_chr_M:314739-322020	90.99	2653	0
NC_014674.1	Castanea mollissima	Plants	Land Plants	chloroplast	TAG0014_chr_M:322172-322443	81.09	201	2e-34
NC_014674.1	Castanea mollissima	Plants	Land Plants	chloroplast	TAG0014_chr_M:478490-479524	98.74	1032	0
NC_014674.1	Castanea mollissima	Plants	Land Plants	chloroplast	TAG0014_chr_M:160264-164857	85.38	465	1e-127
NC_014674.1	Castanea mollissima	Plants	Land Plants	chloroplast	TAG0014_chr_M:322018-322171	85.92	142	5e-34
NC_014674.1	Castanea mollissima	Plants	Land Plants	chloroplast	TAG0014_chr_M:322172-322403	81.09	201	2e-34
NC_014674.1	Castanea mollissima	Plants	Land Plants	chloroplast	TAG0014_chr_M:314739-322020	97.9	4707	0
NC_014674.1	Castanea mollissima	Plants	Land Plants	chloroplast	TAG0014_chr_M:122988-124596	88.69	1627	0
NC_014674.1	Castanea mollissima	Plants	Land Plants	chloroplast	TAG0014_chr_M:314090-314742	98.01	653	0
NC_014674.1	Castanea mollissima	Plants	Land Plants	chloroplast	TAG0014_chr_M:478490-479524	98.74	1032	0
NC_014674.1	Castanea mollissima	Plants	Land Plants	chloroplast	TAG0014_chr_M:160264-164857	76.48	1314	3e-169
NC_014674.1	Castanea mollissima	Plants	Land Plants	chloroplast	TAG0014_chr_M:179624-180391	95.85	772	0
NC_014674.1	Castanea mollissima	Plants	Land Plants	chloroplast	TAG0014_chr_M:477131-478490	91.56	1398	0
NC_014674.1	Castanea mollissima	Plants	Land Plants	chloroplast	TAG0014_chr_M:158881-160230	76.21	597	3e-70
NC_014674.1	Castanea mollissima	Plants	Land Plants	chloroplast	TAG0014_chr_M:179624-180391	95.85	772	0
NC_014674.1	Castanea mollissima	Plants	Land Plants	chloroplast	TAG0014_chr_M:314739-322020	90.99	2653	0
NC_014674.1	Castanea mollissima	Plants	Land Plants	chloroplast	TAG0014_chr_M:322172-322403	81.09	201	2e-34
NC_014674.1	Castanea mollissima	Plants	Land Plants	chloroplast	TAG0014_chr_M:242715-243402	96.65	687	0
NC_014674.1	Castanea mollissima	Plants	Land Plants	chloroplast	TAG0014_chr_M:314090-314742	98.01	653	0
NC_014674.1	Castanea mollissima	Plants	Land Plants	chloroplast	TAG0014_chr_M:20785-24708	95.32	3955	0
NC_014676.2	Theobroma cacao	Plants	Land Plants	chloroplast	TAG0014_chr_M:314090-314742	98.62	654	0
NC_014676.2	Theobroma cacao	Plants	Land Plants	chloroplast	TAG0014_chr_M:324191-326030	80.33	1856	0
NC_014676.2	Theobroma cacao	Plants	Land Plants	chloroplast	TAG0014_chr_M:20785-24708	95.91	3962	0
NC_014676.2	Theobroma cacao	Plants	Land Plants	chloroplast	TAG0014_chr_M:478490-479524	99.13	1032	0
NC_014676.2	Theobroma cacao	Plants	Land Plants	chloroplast	TAG0014_chr_M:179624-180391	95.6	772	0
NC_014676.2	Theobroma cacao	Plants	Land Plants	chloroplast	TAG0014_chr_M:425985-426409	75.7	428	2e-52
NC_014676.2	Theobroma cacao	Plants	Land Plants	chloroplast	TAG0014_chr_M:20785-24708	95.91	3962	0
NC_014676.2	Theobroma cacao	Plants	Land Plants	chloroplast	TAG0014_chr_M:160264-164857	83.26	693	2e-170
NC_014676.2	Theobroma cacao	Plants	Land Plants	chloroplast	TAG0014_chr_M:314090-314742	98.62	654	0
NC_014676.2	Theobroma cacao	Plants	Land Plants	chloroplast	TAG0014_chr_M:478490-479524	99.13	1032	0
NC_014676.2	Theobroma cacao	Plants	Land Plants	chloroplast	TAG0014_chr_M:477131-478490	91.86	1106	0
NC_014676.2	Theobroma cacao	Plants	Land Plants	chloroplast	TAG0014_chr_M:160264-164857	85.96	883	0
NC_014676.2	Theobroma cacao	Plants	Land Plants	chloroplast	TAG0014_chr_M:477131-478490	91.86	1106	0
NC_014676.2	Theobroma cacao	Plants	Land Plants	chloroplast	TAG0014_chr_M:52851-53889	93.35	1022	0
NC_014676.2	Theobroma cacao	Plants	Land Plants	chloroplast	TAG0014_chr_M:477131-478490	96.25	293	4e-133
NC_014676.2	Theobroma cacao	Plants	Land Plants	chloroplast	TAG0014_chr_M:158881-160230	79.98	1079	0
NC_014676.2	Theobroma cacao	Plants	Land Plants	chloroplast	TAG0014_chr_M:242715-243402	97.09	687	0
NC_014676.2	Theobroma cacao	Plants	Land Plants	chloroplast	TAG0014_chr_M:322172-322443	79.15	283	9e-44
NC_014676.2	Theobroma cacao	Plants	Land Plants	chloroplast	TAG0014_chr_M:179624-180391	95.6	772	0
NC_014676.2	Theobroma cacao	Plants	Land Plants	chloroplast	TAG0014_chr_M:122988-124596	89.24	1626	0
NC_014676.2	Theobroma cacao	Plants	Land Plants	chloroplast	TAG0014_chr_M:477131-478490	96.25	293	4e-133
NC_014676.2	Theobroma cacao	Plants	Land Plants	chloroplast	TAG0014_chr_M:160264-164857	79.05	444	2e-72
NC_014676.2	Theobroma cacao	Plants	Land Plants	chloroplast	TAG0014_chr_M:179008-179411	80.59	438	7e-81
NC_014676.2	Theobroma cacao	Plants	Land Plants	chloroplast	TAG0014_chr_M:41661-42172	89.45	436	3e-155
NC_014676.2	Theobroma cacao	Plants	Land Plants	chloroplast	TAG0014_chr_M:160264-164857	83.51	473	7e-116
NC_014676.2	Theobroma cacao	Plants	Land Plants	chloroplast	TAG0014_chr_M:122988-124596	89.24	1626	0
NC_014697.1	Prunus persica	Plants	Land Plants	chloroplast	TAG0014_chr_M:314090-314742	97.71	654	0
NC_014697.1	Prunus persica	Plants	Land Plants	chloroplast	TAG0014_chr_M:179624-180391	96.74	766	0
NC_014697.1	Prunus persica	Plants	Land Plants	chloroplast	TAG0014_chr_M:20785-24708	95.4	3957	0
NC_014697.1	Prunus persica	Plants	Land Plants	chloroplast	TAG0014_chr_M:314739-322020	97.96	4714	0
NC_014697.1	Prunus persica	Plants	Land Plants	chloroplast	TAG0014_chr_M:160264-164857	76.15	457	4e-53
NC_014697.1	Prunus persica	Plants	Land Plants	chloroplast	TAG0014_chr_M:179008-179411	80.29	421	1e-74
NC_014697.1	Prunus persica	Plants	Land Plants	chloroplast	TAG0014_chr_M:324191-326030	81.06	1748	0
NC_014697.1	Prunus persica	Plants	Land Plants	chloroplast	TAG0014_chr_M:160264-164857	82.96	763	2e-180
NC_014697.1	Prunus persica	Plants	Land Plants	chloroplast	TAG0014_chr_M:478490-479524	98.93	1032	0
NC_014697.1	Prunus persica	Plants	Land Plants	chloroplast	TAG0014_chr_M:160264-164857	81.21	298	9e-60
NC_014697.1	Prunus persica	Plants	Land Plants	chloroplast	TAG0014_chr_M:122988-124596	89.12	1627	0
NC_014697.1	Prunus persica	Plants	Land Plants	chloroplast	TAG0014_chr_M:314090-314742	97.71	654	0
NC_014697.1	Prunus persica	Plants	Land Plants	chloroplast	TAG0014_chr_M:179624-180391	96.74	766	0
NC_014697.1	Prunus persica	Plants	Land Plants	chloroplast	TAG0014_chr_M:52851-53889	91.72	1027	0
NC_014697.1	Prunus persica	Plants	Land Plants	chloroplast	TAG0014_chr_M:158881-160230	77.65	1244	0
NC_014697.1	Prunus persica	Plants	Land Plants	chloroplast	TAG0014_chr_M:122988-124596	89.12	1627	0
NC_014697.1	Prunus persica	Plants	Land Plants	chloroplast	TAG0014_chr_M:41661-42172	91.95	435	1e-173
NC_014697.1	Prunus persica	Plants	Land Plants	chloroplast	TAG0014_chr_M:160264-164857	77.72	615	2e-86
NC_014697.1	Prunus persica	Plants	Land Plants	chloroplast	TAG0014_chr_M:314739-322020	97.96	4714	0
NC_014697.1	Prunus persica	Plants	Land Plants	chloroplast	TAG0014_chr_M:477131-478490	91.36	1389	0
NC_014697.1	Prunus persica	Plants	Land Plants	chloroplast	TAG0014_chr_M:242715-243402	96.22	687	0
NC_014697.1	Prunus persica	Plants	Land Plants	chloroplast	TAG0014_chr_M:478490-479524	98.93	1032	0
NC_014697.1	Prunus persica	Plants	Land Plants	chloroplast	TAG0014_chr_M:314739-322020	91.35	2647	0
NC_014697.1	Prunus persica	Plants	Land Plants	chloroplast	TAG0014_chr_M:160264-164857	88.35	678	0
NC_014697.1	Prunus persica	Plants	Land Plants	chloroplast	TAG0014_chr_M:20785-24708	95.4	3957	0
NC_014697.1	Prunus persica	Plants	Land Plants	chloroplast	TAG0014_chr_M:314739-322020	91.35	2647	0
NC_014697.1	Prunus persica	Plants	Land Plants	chloroplast	TAG0014_chr_M:477131-478490	91.36	1389	0
NC_014807.1	Corynocarpus laevigatus	Plants	Land Plants	chloroplast	TAG0014_chr_M:52851-53889	93.45	1023	0
NC_014807.1	Corynocarpus laevigatus	Plants	Land Plants	chloroplast	TAG0014_chr_M:477131-478490	91.3	931	0
NC_014807.1	Corynocarpus laevigatus	Plants	Land Plants	chloroplast	TAG0014_chr_M:160264-164857	78.81	505	1e-78
NC_014807.1	Corynocarpus laevigatus	Plants	Land Plants	chloroplast	TAG0014_chr_M:242715-243402	97.53	687	0
NC_014807.1	Corynocarpus laevigatus	Plants	Land Plants	chloroplast	TAG0014_chr_M:20785-24708	95.65	3975	0
NC_014807.1	Corynocarpus laevigatus	Plants	Land Plants	chloroplast	TAG0014_chr_M:160264-164857	79.94	1032	0
NC_014807.1	Corynocarpus laevigatus	Plants	Land Plants	chloroplast	TAG0014_chr_M:324191-326030	82.51	1138	0
NC_014807.1	Corynocarpus laevigatus	Plants	Land Plants	chloroplast	TAG0014_chr_M:322018-322171	92.59	108	2e-37
NC_014807.1	Corynocarpus laevigatus	Plants	Land Plants	chloroplast	TAG0014_chr_M:314090-314742	96.53	662	0
NC_014807.1	Corynocarpus laevigatus	Plants	Land Plants	chloroplast	TAG0014_chr_M:314090-314742	96.53	662	0
NC_014807.1	Corynocarpus laevigatus	Plants	Land Plants	chloroplast	TAG0014_chr_M:477131-478490	91.3	931	0
NC_014807.1	Corynocarpus laevigatus	Plants	Land Plants	chloroplast	TAG0014_chr_M:477131-478490	92.31	338	4e-128
NC_014807.1	Corynocarpus laevigatus	Plants	Land Plants	chloroplast	TAG0014_chr_M:425985-426409	75	428	2e-47
NC_014807.1	Corynocarpus laevigatus	Plants	Land Plants	chloroplast	TAG0014_chr_M:322172-322443	79.86	283	1e-46
NC_014807.1	Corynocarpus laevigatus	Plants	Land Plants	chloroplast	TAG0014_chr_M:478490-479524	99.13	1032	0
NC_014807.1	Corynocarpus laevigatus	Plants	Land Plants	chloroplast	TAG0014_chr_M:179624-180391	96.52	775	0
NC_014807.1	Corynocarpus laevigatus	Plants	Land Plants	chloroplast	TAG0014_chr_M:160264-164857	74.34	908	9e-75
NC_014807.1	Corynocarpus laevigatus	Plants	Land Plants	chloroplast	TAG0014_chr_M:20785-24708	95.65	3975	0
NC_014807.1	Corynocarpus laevigatus	Plants	Land Plants	chloroplast	TAG0014_chr_M:158881-160230	86.48	540	8e-160
NC_014807.1	Corynocarpus laevigatus	Plants	Land Plants	chloroplast	TAG0014_chr_M:179008-179411	78.09	429	2e-61
NC_014807.1	Corynocarpus laevigatus	Plants	Land Plants	chloroplast	TAG0014_chr_M:179624-180391	96.52	775	0
NC_014807.1	Corynocarpus laevigatus	Plants	Land Plants	chloroplast	TAG0014_chr_M:322018-322171	92.59	108	2e-37
NC_014807.1	Corynocarpus laevigatus	Plants	Land Plants	chloroplast	TAG0014_chr_M:160264-164857	89.37	687	0
NC_014807.1	Corynocarpus laevigatus	Plants	Land Plants	chloroplast	TAG0014_chr_M:41661-42172	92.45	437	2e-177
NC_014807.1	Corynocarpus laevigatus	Plants	Land Plants	chloroplast	TAG0014_chr_M:122988-124596	88.88	1627	0
NC_014807.1	Corynocarpus laevigatus	Plants	Land Plants	chloroplast	TAG0014_chr_M:477131-478490	92.31	338	4e-128
NC_014807.1	Corynocarpus laevigatus	Plants	Land Plants	chloroplast	TAG0014_chr_M:122988-124596	88.88	1627	0
NC_014807.1	Corynocarpus laevigatus	Plants	Land Plants	chloroplast	TAG0014_chr_M:478490-479524	99.13	1032	0
NC_015083.1	Erodium carvifolium	Plants	Land Plants	chloroplast	TAG0014_chr_M:158881-160230	90.82	316	1e-112
NC_015113.1	Anthriscus cerefolium	Plants	Land Plants	chloroplast	TAG0014_chr_M:20785-24708	94.73	2617	0
NC_015113.1	Anthriscus cerefolium	Plants	Land Plants	chloroplast	TAG0014_chr_M:314739-322020	97.48	4717	0
NC_015113.1	Anthriscus cerefolium	Plants	Land Plants	chloroplast	TAG0014_chr_M:478490-479524	98.16	1032	0
NC_015113.1	Anthriscus cerefolium	Plants	Land Plants	chloroplast	TAG0014_chr_M:314090-314742	97.1	655	0
NC_015113.1	Anthriscus cerefolium	Plants	Land Plants	chloroplast	TAG0014_chr_M:322018-322171	91.27	126	2e-42
NC_015113.1	Anthriscus cerefolium	Plants	Land Plants	chloroplast	TAG0014_chr_M:20785-24708	94.73	2617	0
NC_015113.1	Anthriscus cerefolium	Plants	Land Plants	chloroplast	TAG0014_chr_M:20785-24708	94.09	728	0
NC_015113.1	Anthriscus cerefolium	Plants	Land Plants	chloroplast	TAG0014_chr_M:179624-180391	93.89	769	0
NC_015113.1	Anthriscus cerefolium	Plants	Land Plants	chloroplast	TAG0014_chr_M:478490-479524	98.16	1032	0
NC_015113.1	Anthriscus cerefolium	Plants	Land Plants	chloroplast	TAG0014_chr_M:314090-314742	97.1	655	0
NC_015113.1	Anthriscus cerefolium	Plants	Land Plants	chloroplast	TAG0014_chr_M:122988-124596	89.18	1626	0
NC_015113.1	Anthriscus cerefolium	Plants	Land Plants	chloroplast	TAG0014_chr_M:477131-478490	88.95	1394	0
NC_015113.1	Anthriscus cerefolium	Plants	Land Plants	chloroplast	TAG0014_chr_M:122988-124596	89.18	1626	0
NC_015113.1	Anthriscus cerefolium	Plants	Land Plants	chloroplast	TAG0014_chr_M:160264-164857	89.18	268	1e-87
NC_015113.1	Anthriscus cerefolium	Plants	Land Plants	chloroplast	TAG0014_chr_M:314739-322020	89.72	2647	0
NC_015113.1	Anthriscus cerefolium	Plants	Land Plants	chloroplast	TAG0014_chr_M:20785-24708	94.09	728	0
NC_015113.1	Anthriscus cerefolium	Plants	Land Plants	chloroplast	TAG0014_chr_M:160264-164857	82.52	864	0
NC_015113.1	Anthriscus cerefolium	Plants	Land Plants	chloroplast	TAG0014_chr_M:160264-164857	88.31	154	1e-43
NC_015113.1	Anthriscus cerefolium	Plants	Land Plants	chloroplast	TAG0014_chr_M:314739-322020	97.48	4717	0
NC_015113.1	Anthriscus cerefolium	Plants	Land Plants	chloroplast	TAG0014_chr_M:179008-179411	77.96	422	1e-58
NC_015113.1	Anthriscus cerefolium	Plants	Land Plants	chloroplast	TAG0014_chr_M:242715-243402	95.2	687	0
NC_015113.1	Anthriscus cerefolium	Plants	Land Plants	chloroplast	TAG0014_chr_M:41661-42172	87.16	436	1e-138
NC_015113.1	Anthriscus cerefolium	Plants	Land Plants	chloroplast	TAG0014_chr_M:322018-322171	91.27	126	2e-42
NC_015113.1	Anthriscus cerefolium	Plants	Land Plants	chloroplast	TAG0014_chr_M:314739-322020	89.72	2647	0
NC_015113.1	Anthriscus cerefolium	Plants	Land Plants	chloroplast	TAG0014_chr_M:160264-164857	89.36	329	4e-113
NC_015113.1	Anthriscus cerefolium	Plants	Land Plants	chloroplast	TAG0014_chr_M:179624-180391	93.89	769	0
NC_015113.1	Anthriscus cerefolium	Plants	Land Plants	chloroplast	TAG0014_chr_M:160264-164857	73.36	304	6e-17
NC_015113.1	Anthriscus cerefolium	Plants	Land Plants	chloroplast	TAG0014_chr_M:477131-478490	88.95	1394	0
NC_015113.1	Anthriscus cerefolium	Plants	Land Plants	chloroplast	TAG0014_chr_M:52851-53889	91.91	1014	0
NC_015139.1	Brassica rapa	Plants	Land Plants	chloroplast	TAG0014_chr_M:20785-24708	94.78	3966	0
NC_015139.1	Brassica rapa	Plants	Land Plants	chloroplast	TAG0014_chr_M:179624-180391	94.3	772	0
NC_015139.1	Brassica rapa	Plants	Land Plants	chloroplast	TAG0014_chr_M:158881-160230	83.8	179	4e-39
NC_015139.1	Brassica rapa	Plants	Land Plants	chloroplast	TAG0014_chr_M:20785-24708	94.78	3966	0
NC_015139.1	Brassica rapa	Plants	Land Plants	chloroplast	TAG0014_chr_M:41661-42172	86.18	434	2e-131
NC_015139.1	Brassica rapa	Plants	Land Plants	chloroplast	TAG0014_chr_M:314090-314742	96.72	640	0
NC_015139.1	Brassica rapa	Plants	Land Plants	chloroplast	TAG0014_chr_M:314090-314742	96.72	640	0
NC_015139.1	Brassica rapa	Plants	Land Plants	chloroplast	TAG0014_chr_M:160264-164857	86.39	551	1e-162
NC_015139.1	Brassica rapa	Plants	Land Plants	chloroplast	TAG0014_chr_M:478490-479524	98.35	1030	0
NC_015139.1	Brassica rapa	Plants	Land Plants	chloroplast	TAG0014_chr_M:52851-53889	89.6	1010	0
NC_015139.1	Brassica rapa	Plants	Land Plants	chloroplast	TAG0014_chr_M:179624-180391	94.3	772	0
NC_015139.1	Brassica rapa	Plants	Land Plants	chloroplast	TAG0014_chr_M:242715-243402	94.76	687	0
NC_015139.1	Brassica rapa	Plants	Land Plants	chloroplast	TAG0014_chr_M:160264-164857	84.49	361	5e-92
NC_015139.1	Brassica rapa	Plants	Land Plants	chloroplast	TAG0014_chr_M:478490-479524	98.35	1030	0
NC_015139.1	Brassica rapa	Plants	Land Plants	chloroplast	TAG0014_chr_M:158881-160230	90.65	321	9e-115
NC_015204.1	Gossypium thurberi	Plants	Land Plants	chloroplast	TAG0014_chr_M:478490-479524	99.03	1032	0
NC_015204.1	Gossypium thurberi	Plants	Land Plants	chloroplast	TAG0014_chr_M:179624-180391	95.34	772	0
NC_015204.1	Gossypium thurberi	Plants	Land Plants	chloroplast	TAG0014_chr_M:179008-179411	78.1	443	3e-60
NC_015204.1	Gossypium thurberi	Plants	Land Plants	chloroplast	TAG0014_chr_M:179624-180391	95.34	772	0
NC_015204.1	Gossypium thurberi	Plants	Land Plants	chloroplast	TAG0014_chr_M:20785-24708	95.71	3961	0
NC_015204.1	Gossypium thurberi	Plants	Land Plants	chloroplast	TAG0014_chr_M:158881-160230	93.33	315	2e-126
NC_015204.1	Gossypium thurberi	Plants	Land Plants	chloroplast	TAG0014_chr_M:314090-314742	98.47	655	0
NC_015204.1	Gossypium thurberi	Plants	Land Plants	chloroplast	TAG0014_chr_M:160264-164857	83.26	639	6e-156
NC_015204.1	Gossypium thurberi	Plants	Land Plants	chloroplast	TAG0014_chr_M:314739-322020	96.96	4742	0
NC_015204.1	Gossypium thurberi	Plants	Land Plants	chloroplast	TAG0014_chr_M:314090-314742	98.47	655	0
NC_015204.1	Gossypium thurberi	Plants	Land Plants	chloroplast	TAG0014_chr_M:122988-124596	89	1627	0
NC_015204.1	Gossypium thurberi	Plants	Land Plants	chloroplast	TAG0014_chr_M:477131-478490	91.44	1098	0
NC_015204.1	Gossypium thurberi	Plants	Land Plants	chloroplast	TAG0014_chr_M:158881-160230	77.57	379	1e-49
NC_015204.1	Gossypium thurberi	Plants	Land Plants	chloroplast	TAG0014_chr_M:314739-322020	96.96	4742	0
NC_015204.1	Gossypium thurberi	Plants	Land Plants	chloroplast	TAG0014_chr_M:20785-24708	95.71	3961	0
NC_015204.1	Gossypium thurberi	Plants	Land Plants	chloroplast	TAG0014_chr_M:242715-243402	96.07	687	0
NC_015204.1	Gossypium thurberi	Plants	Land Plants	chloroplast	TAG0014_chr_M:160264-164857	83.95	891	0
NC_015204.1	Gossypium thurberi	Plants	Land Plants	chloroplast	TAG0014_chr_M:314739-322020	88.71	2657	0
NC_015204.1	Gossypium thurberi	Plants	Land Plants	chloroplast	TAG0014_chr_M:477131-478490	95.88	291	2e-130
NC_015204.1	Gossypium thurberi	Plants	Land Plants	chloroplast	TAG0014_chr_M:122988-124596	89	1627	0
NC_015204.1	Gossypium thurberi	Plants	Land Plants	chloroplast	TAG0014_chr_M:477131-478490	95.88	291	2e-130
NC_015204.1	Gossypium thurberi	Plants	Land Plants	chloroplast	TAG0014_chr_M:478490-479524	99.03	1032	0
NC_015204.1	Gossypium thurberi	Plants	Land Plants	chloroplast	TAG0014_chr_M:160264-164857	79.83	471	2e-81
NC_015204.1	Gossypium thurberi	Plants	Land Plants	chloroplast	TAG0014_chr_M:41661-42172	88.51	435	1e-148
NC_015204.1	Gossypium thurberi	Plants	Land Plants	chloroplast	TAG0014_chr_M:324191-326030	79.06	1867	0
NC_015204.1	Gossypium thurberi	Plants	Land Plants	chloroplast	TAG0014_chr_M:52851-53889	92.37	1022	0
NC_015204.1	Gossypium thurberi	Plants	Land Plants	chloroplast	TAG0014_chr_M:314739-322020	88.88	1780	0
NC_015204.1	Gossypium thurberi	Plants	Land Plants	chloroplast	TAG0014_chr_M:477131-478490	91.44	1098	0
NC_015206.1	Fragaria vesca subsp. vesca	Plants	Land Plants	chloroplast	TAG0014_chr_M:52851-53889	91.44	1028	0
NC_015206.1	Fragaria vesca subsp. vesca	Plants	Land Plants	chloroplast	TAG0014_chr_M:324191-326030	78.02	1770	0
NC_015206.1	Fragaria vesca subsp. vesca	Plants	Land Plants	chloroplast	TAG0014_chr_M:477131-478490	90.16	1392	0
NC_015206.1	Fragaria vesca subsp. vesca	Plants	Land Plants	chloroplast	TAG0014_chr_M:314739-322020	95.58	5650	0
NC_015206.1	Fragaria vesca subsp. vesca	Plants	Land Plants	chloroplast	TAG0014_chr_M:242715-243402	95.78	687	0
NC_015206.1	Fragaria vesca subsp. vesca	Plants	Land Plants	chloroplast	TAG0014_chr_M:179624-180391	94.04	772	0
[truncated: 13,352 more rows]
