# Supplementary material for: The plastid and mitochondrial genomes of Eucalyptus grandis
Source: BMC Genomics. 2019 Feb 13;20:132. doi: 10.1186/s12864-019-5444-4 (PMC6373115; doi:10.1186/s12864-019-5444-4)
Supplement: Supplementary file 12 — Excel spreadsheet of nuclear genes of organellar origin for mRNA-sequencing read mapping by homology using BLAST analysis (> 80% full length of gene matches with > 90% identity to organellar genome) or by annotation (annotation closest match is Arabidopsis thaliana organellar gene). (XLSX 13 kb) [file 12864_2019_5444_MOESM12_ESM.xlsx]

## Sheet: E. grandis NUMTs and NUPTs
Nuclear gene ID	Organelle of origin	Evidence	BLAST % identity
Eucgr.A00264	Plastid	BLAST homology	99.82
Eucgr.A00289	Plastid	BLAST homology	99.66
Eucgr.A00291	Plastid	BLAST homology	99.58
Eucgr.A00333	Plastid	Annotation	NA
Eucgr.A00489	Plastid	Annotation	NA
Eucgr.A01255	Plastid	Annotation	NA
Eucgr.A01256	Plastid	BLAST homology	95.18
Eucgr.A01257	Plastid	BLAST homology	93.75
Eucgr.A01563	Plastid	Annotation	NA
Eucgr.A02744	Plastid	BLAST homology	95.76
Eucgr.A02745	Plastid	BLAST homology	97.24
Eucgr.A02746	Plastid	BLAST homology	95.4
Eucgr.A02747	Plastid	BLAST homology	96.63
Eucgr.B00847	Plastid	Annotation	NA
Eucgr.B00850	Plastid	Annotation	NA
Eucgr.B01334	Plastid	BLAST homology	96.69
Eucgr.B01531	Plastid	BLAST homology	96.59
Eucgr.B01572	Plastid	BLAST homology	97.6
Eucgr.B01961	Mitochondria	BLAST homology	99.73
Eucgr.B02051	Plastid	BLAST homology	91.94
Eucgr.B02132	Plastid	BLAST homology	99.56
Eucgr.B02270	Plastid	Annotation	NA
Eucgr.B02475	Plastid	Annotation	NA
Eucgr.B02956	Plastid	BLAST homology	98.83
Eucgr.B03250	Plastid	BLAST homology	100
Eucgr.B03383	Mitochondria	BLAST homology	96.6
Eucgr.B03600	Mitochondria	BLAST homology	95.79
Eucgr.C01838	Plastid	BLAST homology	99.6
Eucgr.C02020	Plastid	Annotation	NA
Eucgr.C02171	Mitochondria	BLAST homology	95.45
Eucgr.C02512	Mitochondria	BLAST homology	98.66
Eucgr.C02946	Plastid	BLAST homology	99.53
Eucgr.C02947	Plastid	BLAST homology	99.46
Eucgr.C03014	Plastid	BLAST homology	93.97
Eucgr.C03015	Plastid	Annotation	NA
Eucgr.C03075	Mitochondria	Annotation	NA
Eucgr.C03518	Mitochondria	BLAST homology	97.76
Eucgr.C03525	Plastid	BLAST homology	96.96
Eucgr.C03526	Plastid	Annotation	NA
Eucgr.D00860	Plastid	Annotation	NA
Eucgr.D00924	Plastid	Annotation	NA
Eucgr.D01001	Plastid	BLAST homology	90.76
Eucgr.D01147	Plastid	BLAST homology	99.07
Eucgr.D02558	Plastid	Annotation	NA
Eucgr.E00717	Plastid	Annotation	NA
Eucgr.E00946	Plastid	BLAST homology	88.41
Eucgr.E00991	Plastid	Annotation	NA
Eucgr.E01044	Plastid	BLAST homology	97.6
Eucgr.E01113	Plastid	BLAST homology	99.47
Eucgr.E01114	Plastid	BLAST homology	99.56
Eucgr.E01203	Plastid	Annotation	NA
Eucgr.E01404	Plastid	BLAST homology	95.84
Eucgr.E01604	Mitochondria	BLAST homology	97.51
Eucgr.E01613	Mitochondria	BLAST homology	98.6
Eucgr.E02151	Mitochondria	BLAST homology	98.06
Eucgr.E02520	Plastid	Annotation	NA
Eucgr.E02606	Plastid	BLAST homology	96.78
Eucgr.E02607	Plastid	BLAST homology	99.4
Eucgr.E02608	Plastid	BLAST homology	99.64
Eucgr.E02609	Plastid	BLAST homology	99.59
Eucgr.E03029	Plastid	Annotation	NA
Eucgr.E03558	Plastid	BLAST homology	99.65
Eucgr.E04205	Plastid	BLAST homology	96.8
Eucgr.F01268	Plastid	BLAST homology	92.63
Eucgr.F01309	Plastid	Annotation	NA
Eucgr.F02904	Mitochondria	BLAST homology	91.57
Eucgr.F02916	Plastid	BLAST homology	91.78
Eucgr.F03245	Plastid	BLAST homology	99.1
Eucgr.F03422	Mitochondria	BLAST homology	89.88
Eucgr.F03556	Plastid	BLAST homology	95.21
Eucgr.F04486	Plastid	Annotation	NA
Eucgr.G00227	Plastid	Annotation	NA
Eucgr.G00737	Plastid	BLAST homology	97.97
Eucgr.G01320	Plastid	BLAST homology	96.52
Eucgr.G01321	Plastid	Annotation	NA
Eucgr.G02234	Plastid	BLAST homology	97.9
Eucgr.G02841	Mitochondria	BLAST homology	97.52
Eucgr.H00775	Plastid	Annotation	NA
Eucgr.H01179	Plastid	BLAST homology	99.53
Eucgr.H01180	Plastid	BLAST homology	100
Eucgr.H01184	Plastid	BLAST homology	100
Eucgr.H01298	Plastid	BLAST homology	98.91
Eucgr.H01430	Plastid	Annotation	NA
Eucgr.H01947	Plastid	Annotation	NA
Eucgr.H02717	Mitochondria	BLAST homology	93.71
Eucgr.H02718	Mitochondria	BLAST homology	96.29
Eucgr.H02720	Mitochondria	BLAST homology	98.08
Eucgr.H02721	Mitochondria	BLAST homology	96.73
Eucgr.H02724	Mitochondria	BLAST homology	99.25
Eucgr.H02725	Mitochondria	BLAST homology	99.52
Eucgr.H02726	Mitochondria	BLAST homology	99.38
Eucgr.H02727	Mitochondria	BLAST homology	99.35
Eucgr.H03409	Plastid	BLAST homology	93.47
Eucgr.H03985	Plastid	BLAST homology	98.29
Eucgr.H04258	Plastid	BLAST homology	95.91
Eucgr.I00197	Plastid	BLAST homology	96.69
Eucgr.I00426	Plastid	BLAST homology	89.39
Eucgr.I00671	Plastid	BLAST homology	95.58
Eucgr.I00925	Plastid	Annotation	NA
Eucgr.I01848	Mitochondria	BLAST homology	98.71
Eucgr.I01849	Mitochondria	BLAST homology	98.24
Eucgr.I01850	Mitochondria	BLAST homology	98.79
Eucgr.I01851	Mitochondria	BLAST homology	98.68
Eucgr.I01853	Mitochondria	BLAST homology	97.06
Eucgr.I01854	Plastid	BLAST homology	100
Eucgr.I01856	Mitochondria	BLAST homology	99.82
Eucgr.I01857	Mitochondria	BLAST homology	97.94
Eucgr.I01858	Mitochondria	BLAST homology	98.72
Eucgr.I01860	Mitochondria	BLAST homology	98.84
Eucgr.I01861	Mitochondria	BLAST homology	99.05
Eucgr.I01862	Mitochondria	BLAST homology	99.78
Eucgr.I02537	Plastid	Annotation	NA
Eucgr.I02538	Plastid	BLAST homology	97.22
Eucgr.I02539	Plastid	BLAST homology	90.95
Eucgr.I02540	Plastid	BLAST homology	96.43
Eucgr.J01097	Mitochondria	BLAST homology	98.99
Eucgr.J01226	Mitochondria	BLAST homology	99.37
Eucgr.J01352	Plastid	BLAST homology	94.99
Eucgr.J01554	Plastid	BLAST homology	98.56
Eucgr.J02666	Plastid	BLAST homology	99.09
Eucgr.J02700	Plastid	BLAST homology	99.57
Eucgr.J02732	Plastid	BLAST homology	99.53
Eucgr.J02733	Mitochondria	BLAST homology	99.73
Eucgr.J02736	Plastid	BLAST homology	100
Eucgr.J02737	Mitochondria	BLAST homology	100
Eucgr.J02738	Plastid	BLAST homology	100
Eucgr.J02744	Mitochondria	BLAST homology	99.12
Eucgr.K01619	Plastid	BLAST homology	99.24
Eucgr.K01620	Plastid	BLAST homology	99.85
Eucgr.K01772	Plastid	Annotation	NA
Eucgr.K01909	Plastid	BLAST homology	92.39
Eucgr.K02524	Plastid	Annotation	NA
Eucgr.K02695	Plastid	BLAST homology	99.75
Eucgr.L00375	Mitochondria	BLAST homology	94.1
Eucgr.L00730	Plastid	BLAST homology	98.01
Eucgr.L00745	Mitochondria	BLAST homology	98
Eucgr.L01201	Plastid	Annotation	NA
Eucgr.L01788	Mitochondria	BLAST homology	99.35
Eucgr.L01873	Plastid	BLAST homology	98.21
Eucgr.L01887	Plastid	Annotation	NA
Eucgr.L02976	Plastid	BLAST homology	92.56
